# Supplementary material for: 3-Allyl-6-bromo-1H-imidazo[4,5-b]pyridin-2(3H)-one
Source: Acta Crystallogr Sect E Struct Rep Online. 2011 Jul 9;67(Pt 8):o1998. doi: 10.1107/S1600536811025037 (PMC3213453; doi:10.1107/S1600536811025037)
Supplement: Supplementary file 1 [file e-67-o1998-sup1.cif]

##############################################################################
#                                                                            #
# This CIF contains the data in a paper accepted for publication in          #
# Acta Crystallographica Section E. It conforms to the requirements of       #
# Notes for Authors for Acta Crystallographica Section E, and has been       #
# peer reviewed under the auspices of the IUCr Commission on Journals.       #
#                                                                            #
# Full details of the Crystallographic Information File format               #
# are given in the paper "The Crystallographic Information File (CIF):       #
# a New Standard Archive File for Crystallography" by S. R. Hall, F. H.      #
# Allen and I. D. Brown [Acta Cryst. (1991), A47, 655-685].                  #
#                                                                            #
# The current version of the core CIF dictionary is obtainable from          #
# ftp://ftp.iucr.org/pub/cif_core.dic.                                       #
#                                                                            #
# Software is freely available for graphical display of the structure(s)     #
# in this CIF. For information consult the CIF software page                 #
# http://www.iucr.org/resources/cif/software.                                #
#                                                                            #
# This file may be used for bona fide research purposes within the           #
# scientific community so long as proper attribution is given to the journal # 
# article from which it was obtained.                                        #
#                                                                            #
##############################################################################
data_I
_audit_creation_method     SHELXL-97
_chemical_name_systematic
;
3-Allyl-6-bromo-1<i>H</i>-imidazo[4,5-<i>b</i>]pyridin-2(3<i>H</i>)-one
;
_chemical_name_common     ?
_chemical_formula_moiety     'C9 H8 Br N3 O'
_chemical_formula_sum     'C9 H8 Br N3 O'
_chemical_formula_iupac     'C9 H8 Br N3 O'
_chemical_formula_weight     254.09
_chemical_melting_point     ?
_symmetry_cell_setting     triclinic
_symmetry_space_group_name_H-M     'P -1'
_symmetry_space_group_name_Hall     '-P 1'
loop_
    _symmetry_equiv_pos_as_xyz
    'x, y, z'
    '-x, -y, -z'
_cell_length_a     4.5138(5)
_cell_length_b     9.7750(9)
_cell_length_c     11.5717(11)
_cell_angle_alpha     78.748(2)
_cell_angle_beta     82.526(3)
_cell_angle_gamma     86.038(2)
_cell_volume     496.00(9)
_cell_formula_units_Z     2
_cell_measurement_reflns_used     2019
_cell_measurement_theta_min     1.81
_cell_measurement_theta_max     26.36
_cell_measurement_temperature     571(2)
_exptl_crystal_description     fiber
_exptl_crystal_colour     colourless
_exptl_crystal_size_max     0.60
_exptl_crystal_size_mid     0.19
_exptl_crystal_size_min     0.04
_exptl_crystal_density_diffrn     1.701
_exptl_crystal_density_meas     ?
_exptl_crystal_density_method     'not measured'
_exptl_crystal_F_000     252
_exptl_absorpt_coefficient_mu     4.113
_exptl_absorpt_correction_type     multi-scan
_exptl_absorpt_process_details     '(SADABS; Sheldrick, 1996)'
_exptl_absorpt_correction_T_min     0.1916
_exptl_absorpt_correction_T_max     0.8495
_exptl_special_details     ?
_diffrn_ambient_temperature     571(2)
_diffrn_radiation_type     MoK\a
_diffrn_radiation_wavelength     0.71073
_diffrn_radiation_source     'fine-focus sealed tube'
_diffrn_radiation_monochromator     graphite
_diffrn_measurement_device_type     'Bruker CCD three-circle'
_diffrn_measurement_method     \w
_diffrn_detector_area_resol_mean     ?
_diffrn_reflns_number     3086
_diffrn_reflns_av_R_equivalents     0.0261
_diffrn_reflns_av_sigmaI/netI     0.0600
_diffrn_reflns_theta_min     1.81
_diffrn_reflns_theta_max     26.36
_diffrn_reflns_theta_full     26.36
_diffrn_measured_fraction_theta_max     0.996
_diffrn_measured_fraction_theta_full     0.996
_diffrn_reflns_limit_h_min     -5
_diffrn_reflns_limit_h_max     5
_diffrn_reflns_limit_k_min     -12
_diffrn_reflns_limit_k_max     11
_diffrn_reflns_limit_l_min     -12
_diffrn_reflns_limit_l_max     14
_diffrn_standards_number     0
_diffrn_standards_interval_count     .
_diffrn_standards_interval_time     .
_diffrn_standards_decay_%     ?
_refine_special_details
;
Refinement of <i>F</i>^2^ against all reflections. The weighted <i>R</i>-factor
<i>wR</i> and goodness of fit <i>S</i> are based on <i>F</i>^2^, conventional
<i>R</i>-factors <i>R</i> are based on <i>F</i>, with <i>F</i> set to zero for
negative <i>F</i>^2^. The threshold expression of <i>F</i>^2^ >
\s(<i>F</i>^2^) is used only for calculating <i>R</i>-factors(gt) <i>etc</i>.
and is not relevant to the choice of reflections for refinement.
<i>R</i>-factors based on <i>F</i>^2^ are statistically about twice as large
as those based on <i>F</i>, and <i>R</i>- factors based on all data will be
even larger.
;
_reflns_number_total     2019
_reflns_number_gt     1683
_reflns_threshold_expression     I>2\s(I)
_refine_ls_structure_factor_coef     Fsqd
_refine_ls_matrix_type     full
_refine_ls_R_factor_all     0.0562
_refine_ls_R_factor_gt     0.0464
_refine_ls_wR_factor_gt     0.1188
_refine_ls_wR_factor_ref     0.1269
_refine_ls_goodness_of_fit_ref     1.090
_refine_ls_restrained_S_all     1.090
_refine_ls_number_reflns     2019
_refine_ls_number_parameters     127
_refine_ls_number_restraints     0
_refine_ls_hydrogen_treatment     constr
_refine_ls_weighting_scheme     calc
_refine_ls_weighting_details
         'calc w=1/[\s^2^(Fo^2^)+(0.0649P)^2^+0.1269P] where P=(Fo^2^+2Fc^2^)/3'
_atom_sites_solution_hydrogens     geom
_atom_sites_solution_primary     direct
_atom_sites_solution_secondary     difmap
_refine_ls_shift/su_max     0.000
_refine_ls_shift/su_mean     0.000
_refine_diff_density_max     0.890
_refine_diff_density_min     -0.823
_refine_ls_extinction_method     none
_refine_ls_extinction_coef     ?
loop_
    _atom_type_symbol
    _atom_type_description
    _atom_type_scat_dispersion_real
    _atom_type_scat_dispersion_imag
    _atom_type_scat_source
    'C' 'C' 0.0033 0.0016
                         'International Tables Vol C Tables 4.2.6.8 and 6.1.1.4'
    'H' 'H' 0.0000 0.0000
                         'International Tables Vol C Tables 4.2.6.8 and 6.1.1.4'
    'N' 'N' 0.0061 0.0033
                         'International Tables Vol C Tables 4.2.6.8 and 6.1.1.4'
    'O' 'O' 0.0106 0.0060
                         'International Tables Vol C Tables 4.2.6.8 and 6.1.1.4'
    'Br' 'Br' -0.2901 2.4595
                         'International Tables Vol C Tables 4.2.6.8 and 6.1.1.4'
_computing_data_collection     'SMART (Bruker, 1997)'
_computing_cell_refinement     'SAINT (Bruker, 1997)'
_computing_data_reduction     'SAINT (Bruker, 1997)'
_computing_structure_solution     'SHELXS97 (Sheldrick, 2008)'
_computing_structure_refinement     'SHELXL97 (Sheldrick, 2008)'
_computing_molecular_graphics     'ORTEP-3 for Windows (Farrugia, 1997)'
_computing_publication_material     'WinGX (Farrugia, 1999)'
loop_
    _atom_site_type_symbol
    _atom_site_label
    _atom_site_fract_x
    _atom_site_fract_y
    _atom_site_fract_z
    _atom_site_U_iso_or_equiv
    _atom_site_adp_type
    _atom_site_calc_flag
    _atom_site_refinement_flags
    _atom_site_occupancy
    _atom_site_symmetry_multiplicity
    _atom_site_disorder_assembly
    _atom_site_disorder_group
    Br Br1 0.99854(9) -0.03225(4) 0.83292(4) 0.0624(2) Uani d . 1 1 . .
    N N1 0.3023(6) 0.4132(3) 0.9218(3) 0.0429(6) Uani d . 1 1 . .
    H H1 0.1781 0.3823 0.9827 0.052 Uiso calc R 1 1 . .
    C C1 0.3081(8) 0.5487(4) 0.8627(3) 0.0438(7) Uani d . 1 1 . .
    O O1 0.1416(6) 0.6472(3) 0.8854(2) 0.0545(6) Uani d . 1 1 . .
    N N2 0.5408(7) 0.5549(3) 0.7722(3) 0.0463(7) Uani d . 1 1 . .
    C C2 0.6765(8) 0.4238(4) 0.7739(3) 0.0448(8) Uani d . 1 1 . .
    N N3 0.9047(7) 0.3902(3) 0.7003(3) 0.0536(7) Uani d . 1 1 . .
    C C3 0.9924(8) 0.2536(4) 0.7221(4) 0.0537(9) Uani d . 1 1 . .
    H H3 1.1527 0.2227 0.6733 0.064 Uiso calc R 1 1 . .
    C C4 0.8551(8) 0.1578(4) 0.8137(3) 0.0474(8) Uani d . 1 1 . .
    C C5 0.6169(8) 0.1954(3) 0.8914(3) 0.0446(7) Uani d . 1 1 . .
    H H5 0.5260 0.1316 0.9541 0.054 Uiso calc R 1 1 . .
    C C6 0.5261(7) 0.3327(3) 0.8692(3) 0.0400(7) Uani d . 1 1 . .
    C C7 0.6297(9) 0.6836(4) 0.6904(4) 0.0577(10) Uani d . 1 1 . .
    H H7A 0.8450 0.6793 0.6698 0.069 Uiso calc R 1 1 . .
    H H7B 0.5786 0.7622 0.7302 0.069 Uiso calc R 1 1 . .
    C C8 0.4822(12) 0.7071(5) 0.5791(4) 0.0727(13) Uani d . 1 1 . .
    H H8 0.4856 0.6330 0.5393 0.087 Uiso calc R 1 1 . .
    C C9 0.3510(13) 0.8229(7) 0.5349(5) 0.0923(17) Uani d . 1 1 . .
    H H9A 0.3435 0.8991 0.5725 0.111 Uiso calc R 1 1 . .
    H H9B 0.2637 0.8304 0.4653 0.111 Uiso calc R 1 1 . .
loop_
    _atom_site_aniso_label
    _atom_site_aniso_U_11
    _atom_site_aniso_U_22
    _atom_site_aniso_U_33
    _atom_site_aniso_U_12
    _atom_site_aniso_U_13
    _atom_site_aniso_U_23
    Br1 0.0653(3) 0.0414(3) 0.0810(4) 0.01520(18) -0.0026(2) -0.0228(2)
    N1 0.0438(15) 0.0317(14) 0.0475(15) 0.0066(11) 0.0071(11) -0.0044(11)
    C1 0.0459(18) 0.0326(17) 0.0504(19) 0.0017(14) -0.0002(14) -0.0063(14)
    O1 0.0569(15) 0.0348(13) 0.0660(16) 0.0104(11) 0.0037(12) -0.0068(11)
    N2 0.0450(15) 0.0336(14) 0.0549(17) 0.0030(12) 0.0027(13) -0.0028(12)
    C2 0.0404(17) 0.0413(18) 0.0519(19) 0.0003(14) -0.0030(14) -0.0091(15)
    N3 0.0468(16) 0.0506(18) 0.0585(18) 0.0027(13) 0.0070(13) -0.0084(14)
    C3 0.0443(19) 0.056(2) 0.060(2) 0.0073(16) 0.0025(16) -0.0189(18)
    C4 0.0459(18) 0.0427(18) 0.056(2) 0.0057(14) -0.0047(15) -0.0181(15)
    C5 0.0457(18) 0.0352(17) 0.0512(19) 0.0023(14) -0.0001(14) -0.0089(14)
    C6 0.0383(16) 0.0344(16) 0.0464(18) 0.0013(13) -0.0010(13) -0.0095(13)
    C7 0.051(2) 0.042(2) 0.072(2) -0.0067(16) 0.0028(18) 0.0043(17)
    C8 0.101(4) 0.058(3) 0.051(2) -0.010(2) 0.009(2) 0.000(2)
    C9 0.094(4) 0.102(5) 0.068(3) -0.005(3) -0.007(3) 0.014(3)
_geom_special_details
;
All e.s.d.'s (except the e.s.d. in the dihedral angle between two l.s. planes)
are estimated using the full covariance matrix. The cell e.s.d.'s are taken
into account individually in the estimation of e.s.d.'s in distances, angles
and torsion angles; correlations between e.s.d.'s in cell parameters are only
used when they are defined by crystal symmetry. An approximate (isotropic)
treatment of cell e.s.d.'s is used for estimating e.s.d.'s involving l.s.
planes.
;
loop_
    _geom_bond_atom_site_label_1
    _geom_bond_atom_site_label_2
    _geom_bond_site_symmetry_2
    _geom_bond_distance
    _geom_bond_publ_flag
    Br1 C4 . 1.905(4) ?
    N1 C1 . 1.367(4) ?
    N1 C6 . 1.388(4) ?
    N1 H1 . 0.8600 ?
    C1 O1 . 1.228(4) ?
    C1 N2 . 1.379(5) ?
    N2 C2 . 1.380(5) ?
    N2 C7 . 1.465(5) ?
    C2 N3 . 1.315(5) ?
    C2 C6 . 1.406(5) ?
    N3 C3 . 1.351(5) ?
    C3 C4 . 1.381(6) ?
    C3 H3 . 0.9300 ?
    C4 C5 . 1.387(5) ?
    C5 C6 . 1.361(5) ?
    C5 H5 . 0.9300 ?
    C7 C8 . 1.498(7) ?
    C7 H7A . 0.9700 ?
    C7 H7B . 0.9700 ?
    C8 C9 . 1.286(8) ?
    C8 H8 . 0.9300 ?
    C9 H9A . 0.9300 ?
    C9 H9B . 0.9300 ?
loop_
    _geom_angle_atom_site_label_1
    _geom_angle_atom_site_label_2
    _geom_angle_atom_site_label_3
    _geom_angle_site_symmetry_1
    _geom_angle_site_symmetry_3
    _geom_angle
    _geom_angle_publ_flag
    C1 N1 C6 . . 110.1(3) ?
    C1 N1 H1 . . 124.9 ?
    C6 N1 H1 . . 124.9 ?
    O1 C1 N1 . . 127.3(3) ?
    O1 C1 N2 . . 126.0(3) ?
    N1 C1 N2 . . 106.8(3) ?
    C1 N2 C2 . . 109.5(3) ?
    C1 N2 C7 . . 124.0(3) ?
    C2 N2 C7 . . 126.4(3) ?
    N3 C2 N2 . . 126.4(3) ?
    N3 C2 C6 . . 126.3(3) ?
    N2 C2 C6 . . 107.3(3) ?
    C2 N3 C3 . . 114.0(3) ?
    N3 C3 C4 . . 123.0(3) ?
    N3 C3 H3 . . 118.5 ?
    C4 C3 H3 . . 118.5 ?
    C3 C4 C5 . . 122.2(3) ?
    C3 C4 Br1 . . 118.6(3) ?
    C5 C4 Br1 . . 119.2(3) ?
    C6 C5 C4 . . 115.0(3) ?
    C6 C5 H5 . . 122.5 ?
    C4 C5 H5 . . 122.5 ?
    C5 C6 N1 . . 134.3(3) ?
    C5 C6 C2 . . 119.5(3) ?
    N1 C6 C2 . . 106.3(3) ?
    N2 C7 C8 . . 112.6(3) ?
    N2 C7 H7A . . 109.1 ?
    C8 C7 H7A . . 109.1 ?
    N2 C7 H7B . . 109.1 ?
    C8 C7 H7B . . 109.1 ?
    H7A C7 H7B . . 107.8 ?
    C9 C8 C7 . . 124.4(5) ?
    C9 C8 H8 . . 117.8 ?
    C7 C8 H8 . . 117.8 ?
    C8 C9 H9A . . 120.0 ?
    C8 C9 H9B . . 120.0 ?
    H9A C9 H9B . . 120.0 ?
loop_
    _geom_hbond_atom_site_label_D
    _geom_hbond_atom_site_label_H
    _geom_hbond_atom_site_label_A
    _geom_hbond_site_symmetry_A
    _geom_hbond_distance_DH
    _geom_hbond_distance_HA
    _geom_hbond_distance_DA
    _geom_hbond_angle_DHA
    N1 H1 O1 2_567 0.86 1.95 2.798(4) 168
data_global
_journal_date_recd_electronic     2011-06-22
_journal_date_accepted     2011-06-25
_journal_name_full     'Acta Crystallographica, Section E'
_journal_year     2011
_journal_volume     67
_journal_issue      8
_journal_page_first     o1998
_journal_page_last     o1998
_journal_paper_category     QO
_journal_coeditor_code     SJ5172
_publ_contact_author
;
Siham Dahmani
Laboratoire de Chimie Organique Appliqu\'ee, Universit\'e Sidi Mohamed
Ben Abdallah, Facult\'e des Sciences et Techniques, Route d'Immouzzer,
BP 2202  F\`es, Morocco
;
_publ_contact_author_email     's_dahmani12@yahoo.fr'
_publ_contact_author_fax     '212 537 77 54 40'
_publ_contact_author_phone     '212 537 77 54 40'
_publ_section_title
;
3-Allyl-6-bromo-1<i>H</i>-imidazo[4,5-<i>b</i>]pyridin-2(3<i>H</i>)-one
;
loop_
    _publ_author_name
    _publ_author_address
    'Dahmani, Siham'
;
Laboratoire de Chimie Organique Appliqu\'ee,
Universit\'e Sidi Mohamed Ben Abdallah, Facult\'e des Sciences et Techniques,
Route d'Immouzzer,
BP 2202  F\`es, Morocco
;
    'Kandri Rodi, Youssef'
;
Laboratoire de Chimie Organique Appliqu\'ee,
Universit\'e Sidi Mohamed Ben Abdallah, Facult\'e des Sciences et Techniques,
Route d'Immouzzer,
BP 2202  F\`es, Morocco
;
    'Luis, Santiago V.'
;
Departamento de Quimica Inorganica & Organica, ESTCE
Universitat Jaume I, E-12080 Castellon, Spain
;
    'Bolte, Michael'
;
Institut f\"ur Anorganische Chemie, J. W. Goethe-Universit\"at Frankfurt,
Max-von-Laue-Strasse 7, 60438 Frankfurt/Main, Germany
;
    'El Ammari, Lahcen'
;
Laboratoire de Chimie du Solide Appliqu\'ee, Facult\'e des Sciences,
Universit\'e Mohammed V-Agdal, Avenue Ibn Battouta, BP 1014, Rabat, Morocco
;
_iucr_refine_instructions_details
;
TITL str1203m in space group P-1
CELL  0.71073   4.5138   9.7750  11.5717   78.748   82.526   86.038
ZERR     2.00   0.0005   0.0009   0.0011    0.002    0.003    0.002
LATT   1
SFAC  C    H    BR   N    O
UNIT  18   16   2    6    2
MERG   2
SHEL 40 0.8
FMAP   2
PLAN   20
ACTA   52.80
BOND
BOND   $H
HTAB   2.6
HTAB  N1 O1_$1
EQIV  $1 -x, -y+1, -z+2
HTAB
L.S.  10
WGHT    0.064900    0.126900
FVAR       0.81461
BR1   3    0.998543   -0.032251    0.832916    11.00000    0.06532    0.04135 =
         0.08097   -0.02275   -0.00256    0.01520
N1    4    0.302322    0.413175    0.921803    11.00000    0.04382    0.03173 =
         0.04747   -0.00438    0.00708    0.00656
AFIX  43
H1    2    0.178111    0.382296    0.982699    11.00000   -1.20000
AFIX   0
C1    1    0.308116    0.548678    0.862743    11.00000    0.04592    0.03262 =
         0.05041   -0.00635   -0.00024    0.00175
O1    5    0.141628    0.647155    0.885380    11.00000    0.05688    0.03477 =
         0.06603   -0.00680    0.00373    0.01042
N2    4    0.540757    0.554878    0.772181    11.00000    0.04499    0.03363 =
         0.05489   -0.00281    0.00267    0.00297
C2    1    0.676480    0.423755    0.773878    11.00000    0.04039    0.04133 =
         0.05185   -0.00911   -0.00297    0.00030
N3    4    0.904733    0.390201    0.700299    11.00000    0.04681    0.05056 =
         0.05847   -0.00835    0.00696    0.00272
C3    1    0.992433    0.253600    0.722139    11.00000    0.04430    0.05613 =
         0.06007   -0.01891    0.00254    0.00733
AFIX  43
H3    2    1.152733    0.222684    0.673253    11.00000   -1.20000
AFIX   0
C4    1    0.855094    0.157768    0.813677    11.00000    0.04589    0.04273 =
         0.05570   -0.01811   -0.00470    0.00569
C5    1    0.616901    0.195386    0.891443    11.00000    0.04565    0.03524 =
         0.05119   -0.00889   -0.00012    0.00229
AFIX  43
H5    2    0.526033    0.131555    0.954117    11.00000   -1.20000
AFIX   0
C6    1    0.526116    0.332656    0.869184    11.00000    0.03828    0.03443 =
         0.04641   -0.00948   -0.00103    0.00134
C7    1    0.629727    0.683590    0.690439    11.00000    0.05110    0.04200 =
         0.07172    0.00432    0.00280   -0.00674
AFIX  23
H7A   2    0.845009    0.679343    0.669823    11.00000   -1.20000
H7B   2    0.578557    0.762209    0.730158    11.00000   -1.20000
AFIX   0
C8    1    0.482182    0.707096    0.579105    11.00000    0.10063    0.05780 =
         0.05146    0.00038    0.00897   -0.01042
AFIX  43
H8    2    0.485646    0.632958    0.539266    11.00000   -1.20000
AFIX   0
C9    1    0.351025    0.822880    0.534880    11.00000    0.09363    0.10233 =
         0.06811    0.01445   -0.00742   -0.00519
AFIX  93
H9A   2    0.343507    0.899101    0.572490    11.00000   -1.20000
H9B   2    0.263685    0.830396    0.465284    11.00000   -1.20000
HKLF    4
REM  str1203m in space group P-1
REM R1 =  0.0464 for   1683 Fo > 4sig(Fo)  and  0.0562 for all   2019 data
REM    127 parameters refined using      0 restraints
END
WGHT      0.0649      0.1269
REM Highest difference peak  0.890,  deepest hole -0.823,  1-sigma level  0.108
Q1    1   0.8617 -0.0078  0.7768  11.00000  0.05    0.89
Q2    1   1.0493  0.0057  0.7575  11.00000  0.05    0.71
Q3    1   1.1507 -0.0579  0.8972  11.00000  0.05    0.58
Q4    1   0.9460 -0.0327  0.9077  11.00000  0.05    0.38
Q5    1   0.7993 -0.0789  0.9140  11.00000  0.05    0.35
Q6    1   0.4017  0.5606  0.8029  11.00000  0.05    0.30
Q7    1   0.6514  0.6816  0.6119  11.00000  0.05    0.28
Q8    1   0.6844  0.1756  0.8275  11.00000  0.05    0.26
Q9    1   0.7862  0.7227  0.7098  11.00000  0.05    0.25
Q10   1   0.5025  0.7289  0.6346  11.00000  0.05    0.24
Q11   1   0.5514  0.7466  0.6051  11.00000  0.05    0.23
Q12   1   0.5808  0.7853  0.5783  11.00000  0.05    0.23
Q13   1  -0.0020  0.6186  0.8751  11.00000  0.05    0.23
Q14   1   1.0409  0.4741  0.6428  11.00000  0.05    0.23
Q15   1   0.6155  0.3769  0.8320  11.00000  0.05    0.23
Q16   1   0.5644  0.1526  0.7128  11.00000  0.05    0.20
Q17   1   0.6501  0.1091  1.0628  11.00000  0.05    0.20
Q18   1   0.0795  0.5996  0.9846  11.00000  0.05    0.20
Q19   1   0.4480  0.5653  0.7076  11.00000  0.05    0.19
Q20   1   0.6797  0.7253  0.5347  11.00000  0.05    0.19
;
