# Supplementary material for: 3-Allyl-6-bromo-1H-imidazo[4,5-b]pyridin-2(3H)-one
Source: Acta Crystallogr Sect E Struct Rep Online. 2011 Jul 9;67(Pt 8):o1998. doi: 10.1107/S1600536811025037 (PMC3213453; doi:10.1107/S1600536811025037)
Supplement: Supplementary file 2 [file e-67-o1998-Isup2.hkl]

# 
# h,k,l, Fc-squared, Fo-squared, sigma(Fo-squared) and status flag 
# 
data_I
_shelx_title ' str1203m in space group P-1' 
_shelx_refln_list_code          4 
_shelx_F_calc_maximum      127.12 
_exptl_crystal_F_000       252.00 
_reflns_d_resolution_high  0.8002 
 
loop_ 
 _symmetry_equiv_pos_as_xyz 
 'x, y, z' 
 '-x, -y, -z' 
 
_cell_length_a     4.5138 
_cell_length_b     9.7750 
_cell_length_c    11.5717 
_cell_angle_alpha  78.748 
_cell_angle_beta   82.526 
_cell_angle_gamma  86.038 
 
_shelx_F_squared_multiplier     1.000 
 
loop_ 
 _refln_index_h 
 _refln_index_k 
 _refln_index_l 
 _refln_F_squared_calc 
 _refln_F_squared_meas 
 _refln_F_squared_sigma 
 _refln_observed_status 
   1   0   0      928.32      915.35     60.97 o 
   2   0   0     2251.17     2174.17    144.76 o 
   3   0   0      729.18      699.99     46.81 o 
   4   0   0      103.31      102.55      7.58 o 
   5   0   0       10.46       10.50      2.76 o 
  -5   1   0      160.84      164.66     11.87 o 
  -4   1   0      193.32      193.01     13.38 o 
  -3   1   0      283.60      230.28     15.63 o 
  -2   1   0     1110.51     1035.30     69.00 o 
  -1   1   0     2186.66     2318.43    154.33 o 
   0   1   0       34.02       45.21      2.14 o 
   1   1   0     8949.01     8036.79    372.59 o 
   2   1   0     2061.88     1714.11    114.18 o 
   3   1   0      873.09      821.99     54.94 o 
   4   1   0      128.38      140.15     10.02 o 
   5   1   0       86.24       80.76      6.65 o 
  -5   2   0       14.63       12.45      3.10 o 
  -4   2   0      282.40      298.72     20.39 o 
  -3   2   0      752.11      726.04     48.57 o 
  -2   2   0     1784.66     1732.82    115.42 o 
  -1   2   0     1841.26     2208.81    147.03 o 
   0   2   0     1069.69     1496.40     69.43 o 
   1   2   0     2692.44     2798.59    129.73 o 
   2   2   0       39.81       39.65      2.24 o 
   3   2   0      414.46      384.97     17.98 o 
   4   2   0      112.26      109.89      5.59 o 
   5   2   0        1.16        3.03      2.97 o 
  -5   3   0       57.20       60.16      5.88 o 
  -4   3   0      104.78      105.15      7.87 o 
  -3   3   0      196.11      197.03     13.55 o 
  -2   3   0      891.20      891.73     59.51 o 
  -1   3   0     1532.40     1612.80    107.40 o 
   1   3   0     2524.57     2990.19    138.67 o 
   2   3   0     1764.67     1844.50     85.61 o 
   3   3   0      118.24       99.07      4.93 o 
   4   3   0      157.87      145.48      7.15 o 
   5   3   0        1.03        6.24      3.18 o 
  -5   4   0       20.07       17.77      3.72 o 
  -4   4   0      351.40      371.39     25.27 o 
  -3   4   0      543.14      569.05     38.22 o 
  -2   4   0      585.99      598.09     40.02 o 
  -1   4   0     1398.30     1781.14    118.63 o 
   0   4   0      169.56      179.02     13.99 o 
   1   4   0      102.36      120.97      5.79 o 
   2   4   0     1021.15     1102.99     51.25 o 
   3   4   0      239.60      233.36     11.08 o 
   4   4   0       30.06       27.02      2.07 o 
   5   4   0       86.08       78.92      7.19 o 
  -4   5   0        1.62        5.06      2.83 o 
  -3   5   0      493.40      522.08     35.14 o 
  -2   5   0      341.86      367.18     24.76 o 
  -1   5   0     1075.94     1336.11     89.08 o 
   0   5   0     1207.17     1551.91     82.71 o 
   1   5   0      247.29      283.17     13.30 o 
   2   5   0        4.83        6.91      1.00 o 
   3   5   0       40.23       46.26      6.32 o 
   4   5   0       32.35       32.57      2.36 o 
   5   5   0        0.18        1.57      3.45 o 
  -4   6   0       10.40        7.69      2.97 o 
  -3   6   0       49.41       41.24      3.87 o 
  -2   6   0      100.18      109.69      8.05 o 
  -1   6   0       41.76       54.43      4.69 o 
   0   6   0      168.06      187.07     12.82 o 
   1   6   0      109.14      131.93      9.27 o 
   2   6   0       84.76       94.45      7.41 o 
   3   6   0       10.90       10.79      1.52 o 
   4   6   0        7.96        7.88      3.10 o 
  -4   7   0       13.05       15.10      3.63 o 
  -3   7   0       79.32       77.76      6.49 o 
  -2   7   0       27.37       31.13      3.22 o 
  -1   7   0       37.76       44.89      3.00 o 
   0   7   0      119.53      142.59      9.69 o 
   1   7   0        2.45        1.97      1.09 o 
   2   7   0        2.82        5.17      1.62 o 
   3   7   0        3.04       -1.43      1.43 o 
   4   7   0        3.50        3.72      3.30 o 
  -3   8   0       15.30       12.43      3.24 o 
  -2   8   0        1.78       -1.27      2.31 o 
  -1   8   0      202.63      203.65     10.05 o 
   0   8   0      107.95      109.12      8.00 o 
   1   8   0       89.13       95.52      7.16 o 
   2   8   0        2.65        3.64      1.39 o 
   3   8   0        1.53        2.20      1.65 o 
   4   8   0        0.00        3.51      3.72 o 
  -3   9   0        6.08        2.68      2.50 o 
  -2   9   0       35.40       28.35      2.62 o 
  -1   9   0      195.83      185.67     13.16 o 
   0   9   0        0.79        2.40      2.08 o 
   1   9   0       48.12       53.42      4.81 o 
   2   9   0        0.27       -0.84      1.54 o 
   3   9   0        3.98        7.93      1.96 o 
  -2  10   0       46.18       38.76      4.48 o 
  -1  10   0       33.56       27.03      3.38 o 
   0  10   0       84.25       81.21      6.49 o 
   1  10   0       92.14       91.79      7.23 o 
   2  10   0       18.62       19.68      3.13 o 
   3  10   0        1.41        0.55      2.12 o 
  -1  11   0       30.80       26.10      3.65 o 
   0  11   0       37.25       36.45      3.89 o 
   1  11   0       39.22       50.92      4.90 o 
   2  11   0       17.70       15.55      3.33 o 
  -2 -11   1        0.52        5.05      3.10 o 
  -1 -11   1        1.23        3.39      2.85 o 
   0 -11   1       24.69       24.65      3.51 o 
   1 -11   1       47.88       54.57      5.14 o 
  -3 -10   1       21.75       24.79      3.95 o 
  -2 -10   1       11.80        9.25      2.86 o 
  -1 -10   1       64.97       61.94      5.62 o 
   0 -10   1       19.98       25.54      3.18 o 
   1 -10   1       58.47       49.41      5.05 o 
   2 -10   1       55.93       55.92      5.24 o 
  -3  -9   1       13.27       10.28      3.19 o 
  -2  -9   1        6.53       11.14      2.61 o 
  -1  -9   1       57.75       53.81      4.91 o 
   0  -9   1      335.52      307.55     20.96 o 
   1  -9   1       63.28       65.11      5.68 o 
   2  -9   1      155.42      148.10      7.83 o 
   3  -9   1       81.01       86.71      5.53 o 
  -4  -8   1       26.21       20.27      4.26 o 
  -3  -8   1        2.10        3.50      1.90 o 
  -2  -8   1      338.39      349.38     16.49 o 
  -1  -8   1       25.46       28.80      2.94 o 
   0  -8   1       59.56       65.25      5.29 o 
   1  -8   1      576.67      586.61     28.01 o 
   2  -8   1      194.43      202.73     13.88 o 
   3  -8   1      155.98      142.61      7.66 o 
  -4  -7   1       20.69       15.55      3.78 o 
  -3  -7   1      275.86      284.13     13.58 o 
  -2  -7   1      151.18      146.94      7.21 o 
  -1  -7   1      882.45      937.36     62.66 o 
   0  -7   1      983.26     1052.57     49.80 o 
   1  -7   1      298.27      304.25     14.69 o 
   2  -7   1      281.75      286.64     15.69 o 
   3  -7   1      378.15      393.44     19.10 o 
   4  -7   1      130.95      123.16      6.94 o 
  -4  -6   1        9.95        9.51      3.16 o 
  -3  -6   1       44.91       45.80      3.01 o 
  -2  -6   1      331.39      344.67     16.21 o 
  -1  -6   1     1350.33     1612.95    107.52 o 
   0  -6   1      441.74      466.82     22.20 o 
   1  -6   1     1701.19     1816.74     86.08 o 
   2  -6   1      842.09      826.41     55.29 o 
   3  -6   1      114.66      112.85      8.45 o 
   4  -6   1      184.72      187.40     13.44 o 
  -5  -5   1        3.11        7.99      3.69 o 
  -4  -5   1      106.17      105.61      8.29 o 
  -3  -5   1       96.03      102.77      5.31 o 
  -2  -5   1      550.07      545.73     33.30 o 
  -1  -5   1      261.78      247.70     11.66 o 
   0  -5   1     2423.78     2918.94    137.86 o 
   1  -5   1      528.23      526.05     25.03 o 
   2  -5   1     1057.48     1052.07     70.24 o 
   3  -5   1      302.71      300.02     20.42 o 
   4  -5   1       91.07       87.79      7.32 o 
  -5  -4   1       32.04       24.19      4.05 o 
  -4  -4   1        3.28        4.04      2.47 o 
  -3  -4   1      439.49      449.47     21.02 o 
  -2  -4   1      284.02      274.33     12.91 o 
  -1  -4   1     1992.92     2111.88     97.98 o 
   0  -4   1     2024.29     2293.41    108.40 o 
   1  -4   1     1894.15     2207.82    104.37 o 
   2  -4   1      698.94      640.33     42.83 o 
   3  -4   1      885.16      949.63     63.47 o 
   4  -4   1       61.80       61.77      5.49 o 
   5  -4   1       47.68       58.77      5.61 o 
  -5  -3   1       40.57       35.16      4.43 o 
  -4  -3   1      220.86      199.19     14.03 o 
  -3  -3   1      149.00      138.27      7.91 o 
  -2  -3   1      867.42      966.35     44.90 o 
  -1  -3   1     1476.31     1563.53     59.70 o 
   0  -3   1     2098.66     2312.68    109.42 o 
   1  -3   1     3036.65     3385.01    225.27 o 
   2  -3   1     1799.11     1842.79    122.74 o 
   3  -3   1      340.08      315.85     21.37 o 
   4  -3   1      219.22      214.87     14.87 o 
   5  -3   1       48.62       52.86      5.03 o 
  -5  -2   1        5.53        5.15      3.18 o 
  -4  -2   1      166.07      146.96     10.62 o 
  -3  -2   1      645.72      584.28     27.18 o 
  -2  -2   1      835.85      746.13     34.68 o 
  -1  -2   1      723.56      727.89     27.78 o 
   0  -2   1     2685.31     2879.22    136.25 o 
   1  -2   1     2236.81     2234.93    148.77 o 
   2  -2   1      606.09      623.96     41.67 o 
   3  -2   1      888.40      884.89     59.10 o 
   4  -2   1      240.79      239.65     16.47 o 
   5  -2   1        1.63        4.29      2.89 o 
  -5  -1   1       14.91       11.62      2.80 o 
  -4  -1   1       19.57       18.85      2.68 o 
  -3  -1   1       72.50       66.40      5.20 o 
  -2  -1   1     1514.98     1189.53     79.31 o 
  -1  -1   1      820.11      835.68     31.95 o 
   0  -1   1       27.80       34.17      2.40 o 
   1  -1   1      449.19      365.22     24.37 o 
   2  -1   1      436.29      405.31     27.12 o 
   3  -1   1      164.45      160.29     11.00 o 
   4  -1   1       77.29       80.21      6.16 o 
   5  -1   1       89.23       98.31      7.75 o 
  -5   0   1        4.30        6.21      2.50 o 
  -4   0   1       21.41       25.62      2.88 o 
  -3   0   1      532.86      526.03     35.28 o 
  -2   0   1       47.69       48.54      3.75 o 
  -1   0   1     1993.99     1919.89     90.87 o 
   0   0   1     2938.08     2076.29    145.74 o 
   1   0   1      195.83      180.59     12.09 o 
   2   0   1      288.87      279.27     18.73 o 
   3   0   1        4.70        6.81      1.49 o 
   4   0   1       55.82       53.00      4.49 o 
   5   0   1        0.91        0.95      2.43 o 
  -5   1   1       12.05       13.61      3.13 o 
  -4   1   1       70.76       69.29      5.58 o 
  -3   1   1        1.78        3.25      1.49 o 
  -2   1   1      723.56      721.13     48.15 o 
  -1   1   1     1425.70     1319.63     87.88 o 
   0   1   1      184.50      252.39      9.66 o 
   1   1   1     1881.40     1727.38    115.01 o 
   2   1   1      573.34      528.17     35.31 o 
   3   1   1      257.21      266.71     18.07 o 
   4   1   1        0.91        1.73      1.90 o 
   5   1   1       14.70       15.43      2.65 o 
  -5   2   1        8.86        6.21      3.01 o 
  -4   2   1        2.04        3.62      2.19 o 
  -3   2   1       14.43       14.74      1.99 o 
  -2   2   1       67.20       76.03      5.49 o 
  -1   2   1       70.32       87.39      6.03 o 
   0   2   1     1203.65     1642.78     76.21 o 
   1   2   1        7.67        7.99      0.96 o 
   2   2   1       12.34       12.18      0.93 o 
   3   2   1        0.09        1.08      1.46 o 
   4   2   1        3.50        0.80      1.82 o 
   5   2   1        1.18       -2.88      2.88 o 
  -5   3   1        3.90       -0.51      3.00 o 
  -4   3   1        0.27        2.37      2.35 o 
  -3   3   1       17.22       22.72      2.52 o 
  -2   3   1      488.54      500.09     33.48 o 
  -1   3   1       11.83       20.40      2.06 o 
   0   3   1       21.46       29.59      1.70 o 
   1   3   1        1.44        1.53      0.75 o 
   2   3   1       12.94       10.53      0.90 o 
   3   3   1        7.48        7.60      1.04 o 
   4   3   1       46.90       38.04      2.50 o 
   5   3   1       21.85       22.92      3.65 o 
  -5   4   1        3.44       -0.29      3.22 o 
  -4   4   1        1.34       -2.34      2.34 o 
  -3   4   1       69.97       69.35      5.68 o 
  -2   4   1       21.94       23.21      2.26 o 
  -1   4   1      840.88     1049.37     69.97 o 
   0   4   1     1625.30     2214.67    102.75 o 
   1   4   1      143.40      158.39      7.52 o 
   2   4   1        3.09        7.24      0.86 o 
   3   4   1       19.35       20.77      1.59 o 
   4   4   1       10.92       10.33      1.48 o 
   5   4   1        1.83       -3.21      3.21 o 
  -4   5   1       76.40       67.03      6.16 o 
  -3   5   1       17.17       19.41      2.74 o 
  -2   5   1      186.97      195.57     13.47 o 
  -1   5   1       53.29       37.79      3.50 o 
   0   5   1      175.72      199.88      9.46 o 
   1   5   1      316.07      350.67     16.41 o 
   2   5   1      611.07      662.17     30.85 o 
   3   5   1       17.72       18.09      1.59 o 
   4   5   1       21.35       18.52      1.86 o 
   5   5   1        0.15       -1.82      3.41 o 
  -4   6   1       59.50       62.22      5.58 o 
  -3   6   1      378.77      334.30     22.77 o 
  -2   6   1      193.97      198.18     13.77 o 
  -1   6   1      567.69      662.47     44.35 o 
   0   6   1      117.58      110.43      9.06 o 
   1   6   1      622.30      703.05     32.76 o 
   2   6   1       10.28       10.31      1.47 o 
   3   6   1      113.89      134.22      6.69 o 
   4   6   1       32.43       33.02      2.48 o 
   5   6   1        3.19        6.25      3.84 o 
  -4   7   1      101.02       99.68      8.21 o 
  -3   7   1      190.26      203.33     14.35 o 
  -2   7   1      353.08      354.42     24.08 o 
  -1   7   1      720.27      757.30     50.69 o 
   0   7   1     1282.98     1388.14     65.64 o 
   1   7   1      332.37      336.58     15.82 o 
   2   7   1      482.44      477.67     26.62 o 
   3   7   1       94.10      101.69      5.34 o 
   4   7   1        5.92        5.79      1.95 o 
  -3   8   1      287.28      264.20     18.43 o 
  -2   8   1      382.22      386.32     26.25 o 
  -1   8   1      182.18      190.30     13.34 o 
   0   8   1      242.10      254.18     17.39 o 
   1   8   1      258.54      278.80     13.21 o 
   2   8   1      330.60      347.91     17.26 o 
   3   8   1       43.12       47.37      3.05 o 
   4   8   1       65.51       74.64      4.70 o 
  -3   9   1      163.43      146.57     11.02 o 
  -2   9   1      386.21      358.18     24.47 o 
  -1   9   1      589.71      585.88     39.44 o 
   0   9   1      297.53      296.17     20.24 o 
   1   9   1      155.19      154.18     10.99 o 
   2   9   1        2.37        1.89      1.55 o 
   3   9   1       93.01       99.55      5.45 o 
  -2  10   1      254.38      247.71     17.34 o 
  -1  10   1      262.36      241.71     16.83 o 
   0  10   1      328.54      316.91     21.67 o 
   1  10   1      287.75      269.71     18.60 o 
   2  10   1      107.26      106.67      6.07 o 
   3  10   1        6.09        6.01      2.05 o 
  -2  11   1      108.24       93.70      8.17 o 
  -1  11   1      177.02      167.10     12.15 o 
   0  11   1      146.03      128.56      9.55 o 
   1  11   1       61.15       56.71      5.56 o 
   2  11   1       69.77       67.35      6.33 o 
   0  12   1       84.82       63.68      5.91 o 
   1  12   1       67.60       61.23      6.16 o 
  -1 -11   2       70.39       56.43      5.52 o 
   0 -11   2       63.05       54.49      5.47 o 
   1 -11   2       80.85       67.42      6.33 o 
  -2 -10   2       65.97       62.93      5.83 o 
  -1 -10   2       83.68       75.81      6.28 o 
   0 -10   2      130.84      139.69     10.22 o 
   1 -10   2      116.58      118.78      9.07 o 
   2 -10   2      120.27       95.40      7.97 o 
  -3  -9   2       30.05       31.39      4.17 o 
  -2  -9   2       39.63       45.52      4.25 o 
  -1  -9   2      161.71      165.03     11.68 o 
   0  -9   2      390.77      359.47     24.43 o 
   1  -9   2      357.18      330.11     22.53 o 
   2  -9   2      147.65      135.09      7.45 o 
   3  -9   2      130.83      120.01      6.97 o 
  -4  -8   2       13.14       10.97      3.96 o 
  -3  -8   2        4.07        2.06      2.80 o 
  -2  -8   2      113.77      111.92      8.23 o 
  -1  -8   2       14.41       16.09      2.38 o 
   0  -8   2      147.10      145.07     10.28 o 
   1  -8   2      235.68      232.37     11.37 o 
   2  -8   2      397.01      407.36     19.68 o 
   3  -8   2      180.37      175.05      9.18 o 
  -4  -7   2       22.45       21.41      3.93 o 
  -3  -7   2      126.12      141.74     10.47 o 
  -2  -7   2       79.47       88.32      6.72 o 
  -1  -7   2      470.20      516.79     34.72 o 
   0  -7   2       79.95       79.78      4.21 o 
   1  -7   2      235.30      207.52     10.15 o 
   2  -7   2       38.37       49.49      4.38 o 
   3  -7   2       92.43       99.41     14.75 o 
   4  -7   2       93.51       94.92      6.01 o 
  -4  -6   2       25.58       31.51      4.05 o 
  -3  -6   2        3.37        5.35      1.52 o 
  -2  -6   2      196.56      192.58      9.21 o 
   0  -6   2      647.12      674.77     32.06 o 
   1  -6   2      432.04      442.41     21.15 o 
   2  -6   2      524.55      555.43     26.54 o 
   3  -6   2      104.45      115.27      9.87 o 
   4  -6   2       24.44       33.70      3.05 o 
  -4  -5   2        0.51       -0.60      2.62 o 
  -3  -5   2      184.17      202.07      9.74 o 
  -2  -5   2       90.36       84.98      3.53 o 
  -1  -5   2        2.11        3.36      0.85 o 
   0  -5   2      412.94      435.67     20.74 o 
   1  -5   2       52.64       48.41      2.84 o 
   2  -5   2      153.42      148.56      7.45 o 
   3  -5   2       74.21       80.48      6.40 o 
   4  -5   2      124.64      127.79      6.89 o 
  -5  -4   2        1.94        6.16      3.53 o 
  -4  -4   2        0.52        0.09      2.56 o 
  -3  -4   2       21.00       21.62      1.67 o 
  -2  -4   2       19.15       14.89      0.98 o 
  -1  -4   2     1116.61     1299.36     61.54 o 
   0  -4   2       57.34       52.33      3.49 o 
   1  -4   2       42.50       31.41      3.55 o 
   2  -4   2       42.28       52.23      4.48 o 
   3  -4   2       18.22       20.66      2.50 o 
   4  -4   2       52.40       48.25      4.91 o 
   5  -4   2       17.28       16.49      2.63 o 
  -5  -3   2       18.38       16.98      3.80 o 
  -4  -3   2        8.13        9.40      2.62 o 
  -3  -3   2      115.41      107.37      7.63 o 
  -2  -3   2       24.88       25.52      1.85 o 
  -1  -3   2      757.93      933.35     35.65 o 
   0  -3   2      159.52      166.33      7.98 o 
   1  -3   2      837.96      898.63     42.60 o 
   2  -3   2      138.83      139.23      9.60 o 
   3  -3   2        7.88        7.59      1.72 o 
   4  -3   2        9.08       11.21      2.50 o 
   5  -3   2       29.49       24.97      3.81 o 
  -5  -2   2        0.16        0.99      3.21 o 
  -4  -2   2       65.56       62.28      5.52 o 
  -3  -2   2        7.45        7.59      1.69 o 
  -2  -2   2        2.13        1.61      1.00 o 
  -1  -2   2       35.58       56.17      3.03 o 
   0  -2   2      583.13      619.70     29.36 o 
   1  -2   2       84.89      101.27      4.96 o 
   2  -2   2       31.49       40.16      3.24 o 
   3  -2   2       19.06       19.94      2.06 o 
   4  -2   2        0.10        0.81      1.97 o 
   5  -2   2        0.07       -1.72      2.68 o 
  -5  -1   2       20.46       18.29      3.27 o 
  -4  -1   2        7.75        9.34      2.44 o 
  -3  -1   2       17.22       19.66      1.48 o 
  -2  -1   2      312.61      271.20     12.99 o 
  -1  -1   2     1017.93     1025.19     48.54 o 
   0  -1   2      441.10      526.11     24.94 o 
   1  -1   2      522.97      499.58     23.69 o 
   2  -1   2        4.74        6.43      0.99 o 
   3  -1   2      110.18      103.99      7.35 o 
   4  -1   2       37.30       34.86      3.24 o 
   5  -1   2        2.36       -1.61      2.61 o 
  -5   0   2        1.51       -2.49      2.49 o 
  -4   0   2      116.21      117.81     12.61 o 
  -3   0   2       61.30       49.88      4.26 o 
  -2   0   2     1334.73     1261.67     84.12 o 
  -1   0   2     2792.12     2694.92    127.41 o 
   0   0   2     3618.04     3017.49    142.81 o 
   1   0   2      676.02      624.75     42.10 o 
   2   0   2      426.25      425.24     28.42 o 
   3   0   2      282.60      251.15     16.97 o 
   4   0   2        1.58        5.62      1.72 o 
   5   0   2       19.25       21.85      3.09 o 
  -5   1   2       53.00       57.35      5.70 o 
  -4   1   2       14.08       14.69      2.50 o 
  -3   1   2      185.95      171.10     11.87 o 
  -2   1   2       12.40        7.55      1.36 o 
  -1   1   2     2942.48     3049.61    144.31 o 
   0   1   2      120.66      109.77      4.24 o 
   2   1   2      970.96      872.64     58.18 o 
   3   1   2      134.29      142.45      9.84 o 
   4   1   2      242.03      254.04     17.38 o 
   5   1   2        8.82        9.81      2.35 o 
  -5   2   2        7.37        8.36      3.16 o 
  -4   2   2      482.22      461.74     31.22 o 
  -3   2   2      336.63      345.33     23.37 o 
  -2   2   2      575.69      608.70     40.72 o 
  -1   2   2      707.55      670.40     31.80 o 
   0   2   2     1642.24     1954.00     74.64 o 
   1   2   2      425.18      456.12     17.43 o 
   2   2   2     1776.25     1558.98     73.80 o 
   3   2   2      396.19      386.33     26.01 o 
   4   2   2       72.57       66.21      5.49 o 
   5   2   2        7.87        9.50      1.75 o 
  -5   3   2       32.45       32.72      4.26 o 
  -4   3   2       14.57       18.76      2.94 o 
  -3   3   2      876.99      870.56     58.24 o 
  -2   3   2     1895.61     2076.91    138.34 o 
  -1   3   2     1711.90     1920.49    127.88 o 
   0   3   2     3733.78     4551.91    173.62 o 
   1   3   2     1289.22     1366.18     63.41 o 
   2   3   2      627.20      584.20     22.35 o 
   3   3   2      234.61      201.03      9.56 o 
   4   3   2      125.45      135.91      6.79 o 
   5   3   2       38.14       35.87      2.58 o 
  -5   4   2       61.28       56.80      5.59 o 
  -4   4   2      245.16      235.93     16.41 o 
  -3   4   2      607.68      620.50     41.65 o 
  -2   4   2      611.24      575.95     38.59 o 
  -1   4   2     2799.56     3400.38    226.33 o 
   0   4   2     2344.00     3112.36    144.36 o 
   1   4   2     2125.54     2424.64    112.47 o 
   2   4   2      707.11      674.05     31.38 o 
   3   4   2      655.00      583.31     22.37 o 
   4   4   2       36.26       34.37      2.43 o 
   5   4   2       72.09       73.85      4.45 o 
  -4   5   2      165.83      161.88     11.75 o 
  -3   5   2      484.73      491.46     33.17 o 
  -2   5   2     2185.59     2392.66    159.40 o 
  -1   5   2     1030.78     1209.88     80.70 o 
   0   5   2     2480.48     3236.45    150.12 o 
   1   5   2     1137.34     1274.17     59.18 o 
   2   5   2      518.15      537.18     25.08 o 
   3   5   2      161.70      165.94      8.08 o 
   4   5   2      153.91      146.76     20.70 o 
   5   5   2        0.49        3.44      3.50 o 
  -4   6   2       94.38       92.66      7.96 o 
  -3   6   2      112.89      122.73      9.16 o 
  -2   6   2      876.10      918.90     61.45 o 
  -1   6   2     1257.05     1512.25    100.84 o 
   0   6   2      996.38     1163.88     54.10 o 
   1   6   2     1529.39     1795.32     83.35 o 
   2   6   2      303.98      329.40     15.52 o 
   3   6   2       84.81       80.97      4.37 o 
   4   6   2       20.94       24.18      9.32 o 
   5   6   2       21.95       23.09      4.36 o 
  -4   7   2      194.63      185.10     13.49 o 
  -3   7   2      383.18      361.17     24.64 o 
  -2   7   2       85.01       89.95      6.98 o 
  -1   7   2     1056.46     1168.50     78.03 o 
   0   7   2      798.96      971.92     64.93 o 
   1   7   2      355.76      391.72     18.39 o 
   2   7   2      436.77      468.21     21.96 o 
   3   7   2      116.94      118.52      6.06 o 
   4   7   2       11.95        8.94      1.97 o 
  -3   8   2      291.41      283.40     19.67 o 
  -2   8   2      621.78      630.65     42.44 o 
  -1   8   2      433.22      457.34     30.85 o 
   0   8   2      176.53      176.63     12.33 o 
   1   8   2      616.64      652.78     30.49 o 
   2   8   2      269.84      286.51     13.62 o 
   3   8   2       35.77       37.00      2.54 o 
   4   8   2       49.58       54.44      3.80 o 
  -3   9   2      111.28      113.32      9.21 o 
  -2   9   2      161.92      152.19     11.20 o 
  -1   9   2      120.40      139.86     10.25 o 
   0   9   2      678.84      717.94     48.16 o 
   1   9   2        2.66        2.77      1.41 o 
   2   9   2       67.33       69.95      4.07 o 
   3   9   2       92.19       88.75      4.94 o 
   4   9   2        0.41        1.45      2.92 o 
  -2  10   2       89.58       91.77      7.56 o 
  -1  10   2      101.21       91.61      7.41 o 
   0  10   2        5.61        9.84      2.59 o 
   1  10   2      150.88      148.48     10.70 o 
   2  10   2        2.28        0.98      1.73 o 
   3  10   2        2.44        2.18      1.95 o 
  -2  11   2       46.15       45.24      5.03 o 
  -1  11   2       38.62       37.87      4.17 o 
   0  11   2       20.43       24.25      3.39 o 
   1  11   2        6.99        3.62      2.70 o 
   2  11   2        4.91        4.73      2.43 o 
   0  12   2       20.59       15.76      3.30 o 
   1  12   2        4.41        4.79      3.16 o 
  -1 -11   3       22.63       35.91      4.22 o 
   0 -11   3        1.76       -3.00      3.00 o 
  -2 -10   3        4.23        5.29      2.73 o 
  -1 -10   3       21.46       28.15      3.53 o 
   0 -10   3       28.34       42.75      4.22 o 
   1 -10   3       19.61       18.57      3.21 o 
   2 -10   3        1.77        5.12      3.30 o 
  -3  -9   3       12.74       14.18      3.62 o 
  -2  -9   3        3.97        1.45      2.35 o 
  -1  -9   3       18.68       25.38      3.10 o 
   0  -9   3       19.30       23.81      3.03 o 
   1  -9   3       34.88       35.91      3.74 o 
   2  -9   3        5.95        8.32      3.05 o 
   3  -9   3        7.41        8.20      2.89 o 
  -3  -8   3        0.58        0.02      2.86 o 
  -2  -8   3        5.01        5.91      2.17 o 
  -1  -8   3        0.41        3.19      1.90 o 
   0  -8   3       45.20       50.51      4.45 o 
   1  -8   3       39.20       32.45      2.30 o 
   2  -8   3       77.29       78.12      5.12 o 
   3  -8   3        0.02        1.28      2.42 o 
  -4  -7   3        4.32        4.10      3.35 o 
  -3  -7   3       13.53        9.78      2.89 o 
  -2  -7   3        5.60        9.31      2.03 o 
  -1  -7   3      138.68      143.40     10.13 o 
   0  -7   3       50.82       51.82      3.12 o 
   1  -7   3       60.15       57.72      4.76 o 
   2  -7   3      223.43      232.19     11.45 o 
   3  -7   3        0.12       -0.02      2.13 o 
   4  -7   3        0.07       -1.95      3.17 o 
  -4  -6   3        2.27        3.69      3.03 o 
  -3  -6   3        7.84        7.08      2.58 o 
  -2  -6   3      117.67      112.85      8.18 o 
  -1  -6   3        2.53        1.64      2.06 o 
   0  -6   3      220.48      222.16     10.74 o 
   1  -6   3      228.70      231.01     11.20 o 
   2  -6   3        4.58        1.60      1.85 o 
   3  -6   3       25.95       28.67      2.57 o 
   4  -6   3       57.65       56.38      3.99 o 
  -4  -5   3       22.96       22.97      3.42 o 
  -3  -5   3        1.15        3.22      2.22 o 
  -2  -5   3       32.82       33.49      2.46 o 
   0  -5   3      494.43      542.55     25.80 o 
   1  -5   3      112.08      111.32      5.58 o 
   2  -5   3      146.97      162.66      8.11 o 
   3  -5   3      142.24      151.19      7.76 o 
   4  -5   3       12.31       16.53      2.42 o 
  -4  -4   3        0.82        6.30      2.77 o 
  -3  -4   3      248.08      214.32     14.90 o 
  -2  -4   3       66.19       61.67      3.06 o 
  -1  -4   3      124.72      125.38      6.14 o 
   0  -4   3      171.60      156.80      7.77 o 
   1  -4   3     1654.56     1700.86     80.55 o 
   2  -4   3      280.12      284.05     17.13 o 
   3  -4   3      259.30      292.18     14.19 o 
   4  -4   3      125.01      131.70      6.99 o 
   5  -4   3        0.58       -3.60      3.60 o 
  -5  -3   3        1.01        0.38      3.42 o 
  -4  -3   3      259.89      243.25     16.97 o 
  -3  -3   3       23.45       22.65      2.67 o 
  -2  -3   3     1054.45     1095.69     51.96 o 
  -1  -3   3      918.91      904.08     42.81 o 
   0  -3   3      519.24      535.74     25.43 o 
   1  -3   3      498.79      452.54     21.52 o 
   2  -3   3     1093.16     1266.84     60.06 o 
   3  -3   3      192.32      192.32      9.48 o 
   4  -3   3      284.47      297.81     14.52 o 
   5  -3   3       57.62       58.33      5.65 o 
  -5  -2   3       23.53       25.93      4.11 o 
  -4  -2   3       52.64       49.50      4.57 o 
  -3  -2   3      467.98      487.30     32.85 o 
  -2  -2   3      556.01      519.03     24.72 o 
  -1  -2   3     2625.65     2856.66    135.20 o 
   0  -2   3     2579.62     2604.29    123.23 o 
   1  -2   3     1923.36     1889.61     89.44 o 
   2  -2   3     1044.67     1015.79     48.16 o 
   3  -2   3      464.04      474.37     22.67 o 
   4  -2   3       85.99       85.60      4.75 o 
   5  -2   3       34.69       40.64      4.37 o 
  -5  -1   3       21.05       12.78      3.24 o 
  -4  -1   3       14.81        8.80      2.49 o 
  -3  -1   3      438.35      373.13     25.24 o 
  -2  -1   3      737.22      741.24     35.19 o 
  -1  -1   3     1190.11     1171.28     55.44 o 
   0  -1   3     1257.26     1104.68     52.18 o 
   1  -1   3     1569.00     1536.60     72.68 o 
   2  -1   3     1014.37      959.31     45.48 o 
   3  -1   3      516.23      486.95     23.22 o 
   4  -1   3      194.49      198.84      9.78 o 
   5  -1   3       85.35       89.42      7.34 o 
  -5   0   3        8.19        7.61      2.79 o 
  -4   0   3      229.76      209.87     10.39 o 
  -3   0   3      372.33      351.18     23.76 o 
  -2   0   3      866.99      825.60     39.14 o 
  -1   0   3     3987.48     3674.08    173.54 o 
   0   0   3     6133.64     5438.26    257.17 o 
   1   0   3       29.32       36.81      2.83 o 
   2   0   3     1086.54      966.94     45.82 o 
   3   0   3      276.85      254.18     12.22 o 
   4   0   3       71.67       67.05      3.75 o 
   5   0   3       30.48       32.56      2.56 o 
  -5   1   3       86.61       82.23      7.11 o 
  -4   1   3       64.78       62.96      5.47 o 
  -3   1   3      266.26      235.75     16.17 o 
  -2   1   3     2197.92     2182.84     84.24 o 
  -1   1   3     1110.07     1107.05     52.45 o 
   0   1   3     4406.04     4440.86    169.55 o 
   1   1   3    16160.39    15069.39   1013.58 o 
   2   1   3      605.77      540.66     25.66 o 
   3   1   3      628.84      592.20     28.16 o 
   4   1   3      102.29       97.01      5.01 o 
   5   1   3       15.95       17.68      2.59 o 
  -5   2   3       39.17       38.49      4.55 o 
  -4   2   3      329.41      323.24     22.15 o 
  -3   2   3      576.94      542.30     36.45 o 
  -2   2   3      335.01      284.62     19.23 o 
  -1   2   3     1750.49     1797.49     85.07 o 
   0   2   3     2311.65     2461.27     93.96 o 
   1   2   3      449.64      422.21     16.18 o 
   2   2   3     2075.45     1999.35     94.64 o 
   3   2   3      722.14      646.60     30.72 o 
   4   2   3      179.06      168.38      8.32 o 
   5   2   3       19.04       20.18      1.58 o 
  -5   3   3       16.27       16.82      3.86 o 
  -4   3   3       65.70       65.01      5.83 o 
  -3   3   3      439.36      415.93     28.12 o 
  -2   3   3     1030.44     1040.89     69.49 o 
  -1   3   3     2067.83     2286.19    108.22 o 
   0   3   3      401.02      503.11     19.26 o 
   1   3   3     1513.00     1549.40     59.04 o 
   2   3   3      318.81      273.00     10.52 o 
   3   3   3       26.80       28.54      1.50 o 
   4   3   3       75.06       77.94      3.48 o 
   5   3   3       11.44       13.92      2.41 o 
  -4   4   3      105.69      112.49      8.62 o 
  -3   4   3      121.71      123.83      9.06 o 
  -2   4   3      359.93      395.04     26.63 o 
  -1   4   3      248.66      250.12     16.92 o 
   0   4   3     1158.85     1359.86     51.90 o 
   1   4   3      599.72      677.63     31.52 o 
   2   4   3      846.95      837.40     38.95 o 
   3   4   3      206.05      184.69      7.27 o 
   4   4   3       30.87       28.33      2.09 o 
   5   4   3       10.27        9.72      1.89 o 
  -4   5   3       51.85       60.05      5.86 o 
  -3   5   3      532.76      548.68     36.97 o 
  -2   5   3      439.47      482.33     32.46 o 
  -1   5   3      590.14      696.98     46.61 o 
   0   5   3      416.97      518.63     24.20 o 
   1   5   3        3.78        4.60      0.85 o 
   2   5   3       40.18       53.45      3.01 o 
   3   5   3      205.81      199.64      9.59 o 
   4   5   3       25.94       23.48      2.04 o 
   5   5   3       11.00       12.03      2.11 o 
  -4   6   3       13.22       11.50      3.59 o 
  -3   6   3        1.27        4.34      2.59 o 
  -2   6   3      496.44      497.80     33.51 o 
  -1   6   3      330.53      389.95     26.28 o 
   0   6   3      458.79      567.29     26.47 o 
   1   6   3      437.09      528.59     24.66 o 
   2   6   3       25.12       27.84      1.83 o 
   3   6   3        8.78        9.30      1.44 o 
   4   6   3        3.28        3.51      1.66 o 
   5   6   3        2.98        1.10      2.08 o 
  -4   7   3        4.94       -0.77      3.53 o 
  -3   7   3        1.88        1.19      2.62 o 
  -2   7   3      137.58      128.71      9.46 o 
  -1   7   3       12.59       21.67      2.56 o 
   0   7   3        0.44        2.12      1.27 o 
   1   7   3       40.46       47.77      2.90 o 
   2   7   3        1.50        1.82      1.19 o 
   3   7   3       19.21       20.12      1.84 o 
   4   7   3        0.01       -0.52      2.82 o 
  -3   8   3        0.01       -3.03      3.03 o 
  -2   8   3       33.94       41.37      4.13 o 
  -1   8   3       12.86        9.64      2.31 o 
   0   8   3       31.11       31.60      3.15 o 
   1   8   3       10.47       10.03      1.41 o 
   2   8   3        1.51        0.27      1.32 o 
   3   8   3       21.65       23.88      2.43 o 
   4   8   3        0.42        1.31      2.05 o 
  -3   9   3        3.99        7.40      3.62 o 
  -2   9   3       79.69       70.25      6.24 o 
  -1   9   3       17.24       12.58      2.80 o 
   0   9   3       19.00       22.98      2.89 o 
   1   9   3       31.21       30.36      2.18 o 
   2   9   3        6.14        5.68      1.61 o 
   3   9   3        1.78        3.60      2.99 o 
   4   9   3        1.26        1.30      2.23 o 
  -2  10   3       39.06       38.40      4.28 o 
  -1  10   3       90.63       77.67      6.65 o 
   0  10   3      260.78      255.88     17.72 o 
   1  10   3        9.48       10.34      1.77 o 
   2  10   3       39.10       39.12      2.95 o 
   3  10   3        2.14        2.81      2.49 o 
  -2  11   3       13.10       12.31      3.57 o 
  -1  11   3      101.68       82.93      7.19 o 
   0  11   3       39.65       34.83      3.98 o 
   1  11   3      108.60      101.67      8.06 o 
   2  11   3       46.22       41.00      2.96 o 
   0  12   3       53.35       46.78      4.84 o 
   1  12   3       35.65       37.76      4.32 o 
  -2 -10   4        9.36        4.39      2.91 o 
  -1 -10   4        0.79       -0.20      2.64 o 
   0 -10   4        8.54        5.64      2.83 o 
   1 -10   4       32.93       35.87      4.16 o 
   2 -10   4       37.78       35.74      4.60 o 
  -2  -9   4       26.42       21.87      3.19 o 
  -1  -9   4       79.75       68.81      5.86 o 
   0  -9   4       62.38       67.33      5.73 o 
   1  -9   4       49.66       48.09      4.46 o 
   2  -9   4       37.69       35.29      3.02 o 
  -3  -8   4        5.82        4.16      3.03 o 
  -2  -8   4       29.50       31.56      3.39 o 
  -1  -8   4       16.81       15.94      2.50 o 
   0  -8   4      151.89      156.60     11.08 o 
   1  -8   4      241.68      200.90      9.96 o 
   2  -8   4      117.50      119.34      6.50 o 
   3  -8   4       66.59       68.69      4.49 o 
  -3  -7   4       50.77       54.34      5.05 o 
  -2  -7   4       22.22       26.40      3.00 o 
  -1  -7   4      289.82      274.16     18.69 o 
   0  -7   4       30.32       32.04      4.17 o 
   1  -7   4       42.03       43.20      4.60 o 
   2  -7   4      248.07      240.62     12.05 o 
   3  -7   4      104.02      118.04      6.67 o 
   4  -7   4       59.20       65.85      6.81 o 
  -4  -6   4        0.37       -2.98      2.98 o 
  -3  -6   4       74.22       86.84      7.13 o 
  -2  -6   4      528.49      515.93     34.73 o 
  -1  -6   4      246.99      246.41     11.94 o 
   0  -6   4      906.04      868.29     41.23 o 
   1  -6   4      689.37      681.61     32.39 o 
   2  -6   4      100.94       93.50      5.14 o 
   3  -6   4      104.04      117.34      8.48 o 
   4  -6   4       71.99       85.59      8.00 o 
  -4  -5   4       23.55       27.50      3.71 o 
  -3  -5   4       53.58       55.68      5.11 o 
  -2  -5   4       38.65       43.03      2.77 o 
   0  -5   4      945.39      949.08     45.01 o 
   1  -5   4      594.58      548.13     26.10 o 
   2  -5   4      805.00      808.30     38.45 o 
   3  -5   4      313.36      338.42     16.42 o 
   4  -5   4       48.71       52.25      5.56 o 
  -4  -4   4       48.09       63.28      5.92 o 
  -3  -4   4      104.03      111.42      5.82 o 
  -2  -4   4      435.53      449.54     21.49 o 
   0  -4   4      171.82      160.22      8.19 o 
   1  -4   4      923.90      893.07     42.36 o 
   2  -4   4      291.79      287.49     13.86 o 
   3  -4   4      190.16      205.64     10.20 o 
   4  -4   4       73.90       88.31      7.55 o 
   5  -4   4       22.12       11.71      4.19 o 
  -4  -3   4       34.12       35.99      4.01 o 
  -3  -3   4       18.18       17.79      1.72 o 
  -2  -3   4      421.87      438.08     20.92 o 
  -1  -3   4      353.03      284.31     13.59 o 
   0  -3   4     2251.18     2227.56    105.43 o 
   1  -3   4      820.22      785.96     37.23 o 
   2  -3   4      684.05      712.09     33.83 o 
   3  -3   4      136.74      147.46      7.45 o 
   4  -3   4      126.04      152.40      7.88 o 
   5  -3   4        0.68        1.97      3.41 o 
  -5  -2   4       23.11       27.37      4.28 o 
  -4  -2   4      102.12      114.99      8.82 o 
  -3  -2   4      435.15      415.54     19.95 o 
  -2  -2   4        7.02        5.44      1.29 o 
  -1  -2   4     1029.51     1109.62     52.61 o 
   0  -2   4      274.92      207.89      9.99 o 
   1  -2   4      921.34      840.99     43.16 o 
   2  -2   4      915.31      908.73     64.34 o 
   3  -2   4      626.83      672.13     32.00 o 
   4  -2   4       31.81       46.67      3.15 o 
   5  -2   4       53.75       59.43      5.94 o 
  -5  -1   4        8.22        1.46      3.07 o 
  -4  -1   4       24.71       22.02      3.19 o 
  -3  -1   4      397.96      376.26     18.09 o 
  -2  -1   4     1349.19     1359.87     64.47 o 
  -1  -1   4      387.38      382.46     18.20 o 
   0  -1   4     1410.18     1317.08     66.17 o 
   1  -1   4      310.98      230.44     15.70 o 
   2  -1   4      441.42      420.05     19.99 o 
   3  -1   4       89.98       96.10      4.96 o 
   4  -1   4      179.04      181.65      9.01 o 
   5  -1   4       20.31       20.57      3.56 o 
  -5   0   4        1.62        1.90      3.07 o 
  -4   0   4        7.13        6.61      1.89 o 
  -3   0   4        1.55       -0.69      1.73 o 
  -2   0   4      182.11      151.24      7.44 o 
  -1   0   4      337.61      328.08     15.64 o 
   0   0   4      952.06      866.50     41.04 o 
   1   0   4      227.51      165.64     11.35 o 
   2   0   4       28.53       30.23      2.68 o 
   3   0   4      108.71      106.44      5.36 o 
   4   0   4       22.39       29.50      2.11 o 
   5   0   4        3.35        2.15      2.73 o 
  -5   1   4        8.35       12.16      3.57 o 
  -4   1   4       13.81       13.19      2.73 o 
  -3   1   4        8.74        8.98      2.14 o 
  -2   1   4      314.24      310.94     12.17 o 
  -1   1   4       22.07       17.36      0.94 o 
   0   1   4       11.34       18.52      0.99 o 
   1   1   4      504.33      423.00     28.59 o 
   2   1   4        6.63        7.52      1.16 o 
   3   1   4       19.78       17.68      1.35 o 
   4   1   4       10.06        7.33      1.64 o 
   5   1   4       11.17       13.62      2.92 o 
  -5   2   4        0.02       -3.41      3.41 o 
  -4   2   4        1.33        5.23      2.70 o 
  -3   2   4       80.31       97.51      7.35 o 
  -2   2   4       25.02       27.20      1.78 o 
  -1   2   4     1115.89     1193.40     56.55 o 
   0   2   4       76.48       76.58      3.07 o 
   1   2   4      161.80      174.23      8.26 o 
   2   2   4       37.81       29.00      3.82 o 
   3   2   4        0.06        0.31      0.89 o 
   4   2   4       28.50       29.35      2.04 o 
   5   2   4        5.15        3.98      2.43 o 
  -5   3   4        0.13       -0.23      3.74 o 
  -4   3   4       14.86       12.18      3.06 o 
  -3   3   4      135.69      139.71     10.08 o 
  -2   3   4        2.33        0.05      1.55 o 
  -1   3   4       54.72       65.12      3.42 o 
   0   3   4        2.01        1.16      0.46 o 
   1   3   4        3.56        5.30      0.55 o 
   2   3   4      155.90      146.91      5.74 o 
   3   3   4       32.91       31.66      1.76 o 
   4   3   4        2.71        1.54      1.24 o 
   5   3   4        0.02        1.87      2.29 o 
  -4   4   4       32.24       28.63      3.75 o 
  -3   4   4        9.88        9.51      2.43 o 
  -2   4   4      235.79      234.25     16.02 o 
  -1   4   4      762.65      874.87     41.52 o 
   0   4   4       51.83       60.07      2.54 o 
   1   4   4      203.97      228.03      8.80 o 
   2   4   4      120.77      107.02      4.28 o 
   3   4   4        3.88        2.05      0.82 o 
   4   4   4       20.49       19.76      1.81 o 
   5   4   4        8.82       12.87      2.53 o 
  -4   5   4       43.64       38.61      4.43 o 
  -3   5   4       50.67       54.94      5.33 o 
  -2   5   4      268.29      288.58     19.68 o 
  -1   5   4       82.03       83.59      6.25 o 
   0   5   4     1113.01     1281.68     48.99 o 
   1   5   4      526.05      559.50     26.09 o 
   2   5   4      218.26      222.87     10.59 o 
   3   5   4        8.26       13.15      1.48 o 
   4   5   4       28.37       25.84      2.10 o 
   5   5   4        0.65       -0.03      2.29 o 
  -4   6   4       29.29       32.29      4.45 o 
  -3   6   4      206.44      214.48     15.10 o 
  -2   6   4       10.62       10.22      2.32 o 
  -1   6   4      805.02      913.39     61.05 o 
   0   6   4      126.53      131.86      6.68 o 
   1   6   4      397.43      455.02     21.28 o 
   2   6   4      172.11      182.30      8.74 o 
   3   6   4      163.36      151.90     11.29 o 
   4   6   4        0.64        0.42      1.69 o 
   5   6   4       14.07       16.12      2.89 o 
  -4   7   4       49.72       44.12      5.21 o 
  -3   7   4      151.52      158.97     11.57 o 
  -2   7   4      357.18      331.03     22.59 o 
  -1   7   4      296.42      301.54     20.57 o 
   0   7   4      558.35      630.75     29.45 o 
   1   7   4      135.50      132.92      6.54 o 
   2   7   4      315.18      341.31     16.12 o 
   3   7   4       23.50       25.73      2.03 o 
   4   7   4       26.99       29.29      2.83 o 
  -3   8   4      257.69      236.33     16.73 o 
  -2   8   4      510.34      528.14     35.65 o 
  -1   8   4      225.72      232.14     16.11 o 
   0   8   4      708.07      762.03     35.58 o 
   1   8   4      565.09      545.86     25.51 o 
   2   8   4      129.51      137.37      6.86 o 
   3   8   4      132.99      140.61     10.26 o 
   4   8   4       28.65       27.84      8.25 o 
  -3   9   4      146.88      146.29     11.21 o 
  -2   9   4      425.52      405.65     27.67 o 
  -1   9   4      550.28      529.25     35.73 o 
   0   9   4      214.91      223.63     15.52 o 
   1   9   4      154.86      160.11      7.90 o 
   2   9   4      142.43      153.23      8.18 o 
   3   9   4      109.80      111.13      5.94 o 
   4   9   4        6.78        6.19      3.87 o 
  -2  10   4      202.79      194.12     14.04 o 
  -1  10   4      390.15      347.12     23.75 o 
   0  10   4      247.40      242.14     16.82 o 
   1  10   4      267.72      256.03     12.30 o 
   2  10   4       23.82       25.13      2.35 o 
   3  10   4        1.69       -0.20      1.91 o 
  -1  11   4      209.27      192.54     13.89 o 
   0  11   4      206.60      187.12     13.41 o 
   1  11   4       80.32       72.35      9.03 o 
   2  11   4      125.43      125.47      6.71 o 
   0  12   4      124.75      113.79      9.09 o 
   1  12   4       61.29       55.64      5.29 o 
  -1 -10   5       13.59       11.26      3.06 o 
   0 -10   5       71.15       74.25      6.46 o 
   1 -10   5       28.02       33.50      4.23 o 
  -2  -9   5       30.81       36.29      4.10 o 
  -1  -9   5       38.75       40.75      4.01 o 
   0  -9   5       85.56       85.64      6.84 o 
   1  -9   5       70.43       73.64      6.42 o 
   2  -9   5       59.63       64.91      4.40 o 
  -3  -8   5        1.29        4.64      3.24 o 
  -2  -8   5       66.03       74.59      6.33 o 
  -1  -8   5       28.88       34.95      3.44 o 
   0  -8   5      105.22      112.19      8.26 o 
   1  -8   5      212.39      206.53     13.04 o 
   2  -8   5      130.59      150.07      7.87 o 
   3  -8   5       37.99       44.64      5.65 o 
  -3  -7   5       33.99       41.38      4.45 o 
  -2  -7   5        1.19        0.57      2.23 o 
  -1  -7   5      156.85      141.38      9.98 o 
   0  -7   5        1.76        2.02      1.46 o 
   1  -7   5      161.43      149.75      8.27 o 
   2  -7   5       31.46       39.82      3.60 o 
   3  -7   5      139.51      151.52     11.69 o 
  -4  -6   5        2.05        0.26      3.13 o 
  -3  -6   5       19.86       24.53      3.45 o 
  -2  -6   5       70.93       82.35      6.53 o 
  -1  -6   5       79.19       90.23      4.85 o 
   0  -6   5      175.34      176.63      8.75 o 
   1  -6   5        3.41        2.82      1.22 o 
   2  -6   5      185.28      196.33      9.76 o 
   3  -6   5        5.10        2.93      2.18 o 
   4  -6   5       15.20       27.73      4.78 o 
  -4  -5   5        5.02        8.15      3.18 o 
  -3  -5   5       38.73       44.21      4.51 o 
  -2  -5   5        7.64        9.48      4.18 o 
  -1  -5   5       44.96       42.80      3.30 o 
   0  -5   5      366.05      359.22     17.22 o 
   1  -5   5       98.72       91.35      6.43 o 
   2  -5   5       56.15       67.87      5.61 o 
   3  -5   5      107.45      125.89      6.71 o 
   4  -5   5       10.73       12.34      4.04 o 
  -4  -4   5        0.95       -2.82      2.82 o 
  -3  -4   5        0.13        1.91      1.48 o 
  -2  -4   5      177.90      179.04     17.14 o 
  -1  -4   5       40.24       37.51      2.43 o 
   0  -4   5        1.76        2.85      1.36 o 
   1  -4   5      121.46      117.99      5.88 o 
   2  -4   5        0.53        3.07      2.40 o 
   3  -4   5       43.30       55.90      3.65 o 
   4  -4   5        0.50       -2.64      3.32 o 
  -4  -3   5       14.10        5.70      3.04 o 
  -3  -3   5       13.91       14.08      1.70 o 
  -2  -3   5        4.99        5.67      1.21 o 
  -1  -3   5        6.70        1.65      2.35 o 
   0  -3   5      362.78      366.92     17.53 o 
   1  -3   5       29.55       25.59      3.20 o 
   2  -3   5       44.30       49.15      3.68 o 
   3  -3   5       16.60       13.45      1.68 o 
   4  -3   5        0.14        0.66      2.82 o 
   5  -3   5       25.04       31.33      4.55 o 
  -4  -2   5       29.54       32.90      3.83 o 
  -3  -2   5      207.45      202.17      9.98 o 
  -2  -2   5       23.58       23.99      2.84 o 
  -1  -2   5      143.58      156.91      7.68 o 
   0  -2   5      570.57      524.19     44.23 o 
   1  -2   5        2.05        0.73      0.58 o 
   2  -2   5      138.79      135.73      6.70 o 
   3  -2   5       25.13       29.36      2.05 o 
   4  -2   5        0.40        4.79      2.59 o 
   5  -2   5        1.98       -2.00      3.24 o 
  -4  -1   5        1.50        5.35      2.62 o 
  -3  -1   5       30.90       34.16      2.83 o 
  -2  -1   5       51.78       55.16      3.22 o 
  -1  -1   5        1.35        2.31      1.35 o 
   0  -1   5      616.70      696.67     33.07 o 
   1  -1   5      339.90      312.39     21.22 o 
   2  -1   5      131.92      135.23      9.52 o 
   3  -1   5       27.38       29.47      1.94 o 
   4  -1   5        4.16       -2.19      2.19 o 
   5  -1   5        0.39       -2.89      2.89 o 
  -4   0   5       59.40       53.41      5.36 o 
  -3   0   5        3.58        5.30      1.42 o 
  -2   0   5      245.00      253.86     12.26 o 
  -1   0   5      120.24      124.70      6.14 o 
   0   0   5       25.87       24.78      2.43 o 
   1   0   5      160.58      129.88      9.00 o 
   2   0   5      177.31      175.09     12.09 o 
   3   0   5       23.72       25.51      1.80 o 
   4   0   5       42.67       40.25      4.13 o 
   5   0   5        6.00        3.44      2.86 o 
  -4   1   5        9.66        6.86      2.67 o 
  -3   1   5      319.60      286.79     19.65 o 
  -2   1   5      221.51      223.85      8.86 o 
  -1   1   5     1612.62     1544.84     60.67 o 
   0   1   5     1290.57     1155.50     44.16 o 
   1   1   5     2903.51     2838.46    191.02 o 
   2   1   5       23.78       22.03      1.97 o 
   3   1   5      177.42      154.90      7.54 o 
   4   1   5       48.21       44.33      4.19 o 
   5   1   5        0.58       -0.23      2.62 o 
  -4   2   5      169.43      153.41     11.32 o 
  -3   2   5       70.54       74.28      6.13 o 
  -2   2   5      214.39      187.69      9.20 o 
  -1   2   5      613.81      607.80     23.22 o 
   0   2   5     1091.69     1107.53     42.34 o 
   1   2   5      225.27      184.85      8.77 o 
   2   2   5     3866.82     3651.30    245.68 o 
   3   2   5      175.41      156.56      7.63 o 
   4   2   5       66.76       60.90      4.97 o 
   5   2   5       42.31       46.93      4.75 o 
  -4   3   5       64.85       71.56      6.62 o 
  -3   3   5      831.82      792.71     53.18 o 
  -2   3   5      735.24      754.94     35.93 o 
  -1   3   5      424.95      410.92     15.75 o 
   0   3   5      938.36      936.56     35.84 o 
   1   3   5      451.86      432.76     16.62 o 
   2   3   5       13.99       11.72      1.32 o 
   3   3   5      401.70      382.98     14.78 o 
   4   3   5      100.68       95.43      4.95 o 
   5   3   5       14.50       13.35      2.71 o 
  -4   4   5       70.60       83.88      7.23 o 
  -3   4   5       61.31       74.97      6.34 o 
  -2   4   5     1114.92     1072.49     71.66 o 
  -1   4   5     1574.29     1692.15     64.42 o 
   0   4   5     1562.40     1735.29     66.20 o 
   1   4   5      999.76     1008.21     38.55 o 
   2   4   5      466.84      428.97     16.49 o 
   3   4   5      158.34      156.83      7.62 o 
   4   4   5       18.90       15.78      2.29 o 
   5   4   5       18.40       20.60      2.91 o 
  -4   5   5      126.43      133.67     10.37 o 
  -3   5   5      517.18      527.52     35.65 o 
  -2   5   5      505.96      506.20     34.10 o 
  -1   5   5      776.57      761.29     36.17 o 
   0   5   5     1054.71     1202.48     45.92 o 
   1   5   5     1070.29     1204.70     46.08 o 
   2   5   5      391.63      383.28     17.93 o 
   3   5   5      267.88      264.30     17.51 o 
   4   5   5      102.01       94.49      6.87 o 
   5   5   5        5.69       10.77      2.53 o 
  -4   6   5      161.53      144.70     11.15 o 
  -3   6   5      253.61      255.79     17.81 o 
  -2   6   5      970.97     1006.64     67.36 o 
  -1   6   5     1557.52     1745.64    116.38 o 
   0   6   5      803.63      849.42     32.50 o 
   1   6   5      907.83     1028.97     47.87 o 
   2   6   5      270.27      264.53     12.54 o 
   3   6   5       48.66       41.32      5.25 o 
   4   6   5       49.72       54.91      4.79 o 
   5   6   5       16.50       14.06      2.88 o 
  -3   7   5      119.02      121.19      9.37 o 
  -2   7   5      106.78      112.48      8.57 o 
  -1   7   5      697.81      783.81     52.52 o 
   0   7   5      786.16      857.70     39.97 o 
   1   7   5      431.32      438.85     20.59 o 
   2   7   5      481.89      511.27     23.97 o 
   3   7   5       66.20       59.13     12.01 o 
   4   7   5        5.54        4.11      2.32 o 
  -3   8   5      233.15      210.43     15.07 o 
  -2   8   5      281.10      297.52     20.52 o 
  -1   8   5       37.30       40.76      3.89 o 
   0   8   5      342.90      346.61     16.39 o 
   1   8   5      227.71      250.37     11.96 o 
   2   8   5       76.32       86.21      7.55 o 
   3   8   5       70.57       73.82      5.03 o 
   4   8   5       14.92       11.26      2.70 o 
  -3   9   5       77.20       75.00      7.31 o 
  -2   9   5      213.41      219.00     15.60 o 
  -1   9   5      469.11      462.37     31.31 o 
   0   9   5      155.85      167.98      8.32 o 
   1   9   5       53.99       56.26      3.56 o 
   2   9   5      126.10      136.17      6.93 o 
   3   9   5       37.96       42.71      3.81 o 
   4   9   5        1.65        5.52      2.82 o 
  -2  10   5       90.05       91.73      8.02 o 
  -1  10   5       34.66       35.97      4.13 o 
   0  10   5       62.04       70.07      6.21 o 
   1  10   5      183.57      175.97      8.70 o 
   2  10   5        0.53       -1.74      1.74 o 
   3  10   5       19.12       18.21      2.32 o 
  -1  11   5       37.76       36.54      4.52 o 
   0  11   5       18.99       15.25      3.33 o 
   1  11   5        4.58        4.30      1.92 o 
   2  11   5       23.69       21.05      2.43 o 
   0  12   5        2.77        0.51      3.21 o 
   1  12   5        7.02        6.10      3.21 o 
  -1  -9   6        2.38        3.35      2.50 o 
   0  -9   6        3.90        7.20      2.70 o 
   1  -9   6       16.51       21.07      3.48 o 
   2  -9   6        1.08        0.08      3.60 o 
  -2  -8   6        0.03        0.15      2.74 o 
  -1  -8   6        4.56        2.35      2.12 o 
   0  -8   6        0.12       -0.63      2.20 o 
   1  -8   6        0.02        0.11      2.52 o 
   2  -8   6        2.71        4.94      3.21 o 
  -3  -7   6        2.23        7.40      3.15 o 
  -2  -7   6        0.06        0.39      2.38 o 
  -1  -7   6        1.74       -0.65      1.76 o 
   0  -7   6       10.88       12.52      1.75 o 
   1  -7   6        0.47        0.13      1.51 o 
   2  -7   6       23.95       21.84      2.25 o 
   3  -7   6        3.97        8.80      3.92 o 
  -3  -6   6       27.41       22.83      3.35 o 
  -2  -6   6       29.18       18.96      2.77 o 
  -1  -6   6        1.29       -2.28      2.28 o 
   0  -6   6      169.30      145.70     12.16 o 
   1  -6   6        9.10        7.94      1.39 o 
   2  -6   6        9.73        8.96      1.74 o 
   3  -6   6       64.84       70.15      6.87 o 
   4  -6   6        0.44        6.31      4.43 o 
  -4  -5   6        1.40       -3.16      3.16 o 
  -3  -5   6        6.07        9.80      2.68 o 
  -2  -5   6       31.94       28.96      2.20 o 
  -1  -5   6      213.09      193.85      9.52 o 
   0  -5   6       86.97       78.69      7.91 o 
   1  -5   6      152.71      138.63      6.91 o 
   2  -5   6      271.49      252.96     12.30 o 
   3  -5   6        1.81        4.82      3.07 o 
   4  -5   6       11.02       11.32      4.08 o 
  -4  -4   6       21.68       20.18      3.62 o 
  -3  -4   6       65.20       63.90      3.88 o 
  -2  -4   6        3.44        1.04      1.36 o 
  -1  -4   6       20.54       21.29      1.68 o 
   0  -4   6      159.68      125.38      6.30 o 
   1  -4   6      352.09      310.60     14.89 o 
   2  -4   6       34.14       28.91      2.07 o 
   3  -4   6      142.32      159.66     11.75 o 
   4  -4   6       36.41       45.39      4.93 o 
  -4  -3   6        8.96        6.10      3.01 o 
  -3  -3   6       20.74       23.73      2.52 o 
  -2  -3   6      300.50      280.14     13.56 o 
  -1  -3   6      169.39      150.13     16.61 o 
   0  -3   6      189.48      162.48      7.99 o 
   1  -3   6      184.09      150.38      7.33 o 
   2  -3   6      354.66      331.47     15.89 o 
   3  -3   6       79.29       77.29      6.37 o 
   4  -3   6       42.07       52.79      5.11 o 
  -4  -2   6       11.14       22.88      3.47 o 
  -3  -2   6      231.76      224.15     11.04 o 
  -2  -2   6       72.85       72.23      4.31 o 
   0  -2   6      536.17      526.55     25.08 o 
   1  -2   6      475.30      388.81     18.51 o 
   2  -2   6      318.55      277.89     19.08 o 
   3  -2   6      246.51      278.90     19.30 o 
   4  -2   6       50.22       57.52      5.41 o 
   5  -2   6       41.16       53.41      5.44 o 
  -4  -1   6      103.69      104.93      8.30 o 
  -3  -1   6      119.56      129.35      6.71 o 
  -2  -1   6      923.24      959.82     45.60 o 
  -1  -1   6      390.95      335.51     16.04 o 
   0  -1   6     1152.73     1143.16     54.20 o 
   1  -1   6      797.66      695.97     47.02 o 
   2  -1   6      553.57      486.40     32.99 o 
   3  -1   6      188.78      178.18     12.58 o 
   4  -1   6      151.65      160.28     11.59 o 
   5  -1   6        9.92        9.89      3.22 o 
  -4   0   6       27.21       31.34      3.90 o 
  -3   0   6       74.11       79.10      4.51 o 
  -2   0   6      363.76      353.15     16.97 o 
  -1   0   6     1766.95     1782.96     84.47 o 
   0   0   6      426.56      372.20     17.75 o 
   1   0   6      960.21      856.83     57.84 o 
   2   0   6      381.69      322.56     21.97 o 
   3   0   6      243.71      252.67     17.42 o 
   4   0   6       39.09       42.06      4.23 o 
   5   0   6       38.57       41.14      4.29 o 
  -4   1   6       25.16       22.23      3.51 o 
  -3   1   6      272.10      279.01     13.62 o 
  -2   1   6      210.13      230.33     11.25 o 
  -1   1   6      485.79      472.81     22.55 o 
   0   1   6     1952.53     1685.68     64.35 o 
   1   1   6      827.93      794.07     53.63 o 
   2   1   6      115.71       96.50      6.92 o 
   3   1   6      135.12      130.71      9.28 o 
   4   1   6       39.75       37.06      3.84 o 
   5   1   6        7.09       10.93      2.89 o 
  -4   2   6      142.63      123.57      9.61 o 
  -3   2   6      111.70      109.07      5.84 o 
  -2   2   6      411.23      399.98     23.68 o 
  -1   2   6     1135.96     1185.01     45.16 o 
   0   2   6      864.60      778.12     29.69 o 
   1   2   6      661.04      552.77     25.93 o 
   2   2   6     1977.72     1760.35    118.55 o 
   3   2   6       71.59       60.65      4.70 o 
   4   2   6       73.86       76.07      6.00 o 
   5   2   6        2.97        5.58      2.61 o 
  -4   3   6       49.98       50.81      5.14 o 
  -3   3   6      321.94      313.99     21.58 o 
  -2   3   6      557.90      545.98     26.09 o 
  -1   3   6      166.67      146.25      5.80 o 
   0   3   6      987.27     1009.18     38.61 o 
   1   3   6      972.52      887.83     33.98 o 
   2   3   6       93.53       87.59      4.44 o 
   3   3   6      437.54      405.60     19.12 o 
   4   3   6       52.55       56.98      3.39 o 
   5   3   6       22.47       22.82      3.16 o 
  -4   4   6       30.26       29.58      4.23 o 
  -3   4   6      131.61      115.48      8.86 o 
  -2   4   6      173.01      166.41      8.33 o 
  -1   4   6      606.66      600.31     23.03 o 
   0   4   6      343.96      336.63     12.98 o 
   1   4   6      206.04      199.17      7.77 o 
   2   4   6      197.27      180.06      7.37 o 
   3   4   6       61.22       56.41      3.16 o 
   4   4   6        5.47        8.35      2.12 o 
   5   4   6        5.22        6.89      2.56 o 
  -4   5   6       34.54       35.82      4.73 o 
  -3   5   6       37.89       43.93      4.46 o 
  -2   5   6      173.48      171.58     12.18 o 
  -1   5   6      101.83      111.03      6.25 o 
   0   5   6       40.89       36.75      1.94 o 
   1   5   6      143.57      150.35      5.92 o 
   2   5   6      106.59      104.12      4.47 o 
   3   5   6       31.56       27.05      2.67 o 
   4   5   6       27.74       30.32      3.09 o 
   5   5   6        0.46       -0.17      2.44 o 
  -4   6   6       25.97       31.34      4.72 o 
  -3   6   6       28.71       23.81      3.68 o 
  -2   6   6      239.27      259.71     17.98 o 
  -1   6   6      108.02      121.71     13.41 o 
   0   6   6      184.79      181.76      7.16 o 
   1   6   6       14.93       12.75      1.02 o 
   2   6   6        1.43        0.74      1.18 o 
   3   6   6        1.97        5.85      1.45 o 
   4   6   6       16.37       16.82      2.70 o 
  -3   7   6       15.53       12.42      3.57 o 
  -2   7   6       19.08       23.69      3.32 o 
  -1   7   6      299.99      306.51     20.93 o 
   0   7   6       16.10       19.97      1.53 o 
   1   7   6       99.88      112.21      5.66 o 
   2   7   6       16.73       16.21      1.66 o 
   3   7   6        2.20        5.09      1.54 o 
   4   7   6       10.55        6.42      2.46 o 
  -3   8   6        0.82        4.04      3.60 o 
  -2   8   6        2.23        2.03      3.01 o 
  -1   8   6      152.91      158.18     11.45 o 
   0   8   6        2.28        4.67      3.30 o 
   1   8   6       20.75       24.81      1.96 o 
   2   8   6        7.67        7.32      1.61 o 
   3   8   6        6.58        4.44      1.71 o 
   4   8   6        2.30        3.75      2.62 o 
  -2   9   6       13.25        8.88      3.60 o 
  -1   9   6       14.48       16.17      3.27 o 
   0   9   6       22.49       21.24      2.14 o 
   1   9   6       38.95       40.19      2.81 o 
   2   9   6       27.27       34.03      2.66 o 
   3   9   6        2.00        2.60      3.69 o 
  -2  10   6       25.99       23.60      4.22 o 
  -1  10   6       83.07       80.03      7.22 o 
   0  10   6       65.55       70.22      6.31 o 
   1  10   6        0.79        2.44      3.65 o 
   2  10   6       17.82       18.27      2.80 o 
   3  10   6        0.28       -0.68      2.08 o 
  -1  11   6       43.38       38.19      4.75 o 
   0  11   6       89.83       81.95      7.11 o 
   1  11   6       98.27       94.31      5.36 o 
   2  11   6       10.90       12.48      2.32 o 
  -1  -9   7       13.38        6.92      2.95 o 
   0  -9   7        0.32        1.46      2.79 o 
  -2  -8   7        6.32        4.04      3.01 o 
  -1  -8   7       48.15       46.61      4.34 o 
   0  -8   7       44.48       46.82      4.26 o 
   1  -8   7       42.91       35.59      2.75 o 
   2  -8   7       22.98       20.40      3.90 o 
  -2  -7   7        9.43        3.13      2.79 o 
  -1  -7   7       23.54       20.89      2.83 o 
   0  -7   7       43.93       40.98      2.98 o 
   1  -7   7       51.61       48.68      3.19 o 
   2  -7   7      112.94      105.14      8.53 o 
   3  -7   7       42.03       52.13      5.73 o 
  -3  -6   7       22.37       20.04      3.42 o 
  -2  -6   7       87.87       80.17      6.62 o 
  -1  -6   7        3.14        4.51      2.12 o 
   0  -6   7      226.92      191.18     10.54 o 
   1  -6   7        2.82        3.41      1.38 o 
   2  -6   7       23.25       23.69      3.35 o 
   3  -6   7       41.11       41.52      4.76 o 
  -3  -5   7        2.51        0.35      2.58 o 
  -2  -5   7       72.74       75.31      6.88 o 
  -1  -5   7      449.35      446.69     21.39 o 
   0  -5   7       62.61       60.72      3.64 o 
   1  -5   7      572.42      534.08     25.49 o 
   2  -5   7       52.14       53.18      4.93 o 
   3  -5   7       47.49       56.63      5.39 o 
   4  -5   7        6.38       10.31      4.32 o 
  -4  -4   7       13.06       23.58      3.95 o 
  -3  -4   7       27.82       28.08      2.48 o 
  -2  -4   7       79.38       75.54      4.28 o 
  -1  -4   7       38.73       36.72      2.53 o 
   0  -4   7      249.93      230.79     11.97 o 
   1  -4   7      412.08      382.68     18.30 o 
   2  -4   7      216.79      217.20     15.21 o 
   3  -4   7      112.09      129.85      9.83 o 
   4  -4   7       64.73       77.28      7.37 o 
  -4  -3   7       32.03       37.13      4.37 o 
  -3  -3   7       47.08       59.57      3.84 o 
  -2  -3   7       81.05       92.08      5.25 o 
  -1  -3   7      375.59      357.78     21.38 o 
   0  -3   7      354.93      330.83     15.90 o 
   1  -3   7        8.92        7.53      1.02 o 
   2  -3   7      357.83      358.20     24.53 o 
   3  -3   7       15.73       19.00      2.95 o 
   4  -3   7       30.03       29.20      4.08 o 
  -4  -2   7        2.43        2.06      2.94 o 
  -3  -2   7       18.01       21.34      2.15 o 
  -2  -2   7       13.81       14.12      1.63 o 
  -1  -2   7      234.19      208.18     12.09 o 
   0  -2   7      114.05      100.57      5.19 o 
   1  -2   7      708.84      615.89     41.71 o 
   2  -2   7      154.83      153.11     10.83 o 
   3  -2   7      101.70      101.52      7.73 o 
   4  -2   7        3.31        5.05      3.06 o 
  -4  -1   7       12.19       11.26      3.16 o 
  -3  -1   7      208.48      221.07     10.95 o 
  -2  -1   7       78.78       86.67      4.69 o 
  -1  -1   7        3.70        1.87      2.36 o 
   0  -1   7      250.72      239.09     11.55 o 
   1  -1   7        7.33        4.22      1.49 o 
   2  -1   7      106.93       99.04      7.25 o 
   3  -1   7      214.85      211.82     14.78 o 
   4  -1   7       43.44       51.63      5.23 o 
   5  -1   7        2.18        1.42      3.25 o 
  -4   0   7       17.84       27.28      3.92 o 
  -3   0   7       18.55       21.63      2.13 o 
  -2   0   7      544.50      584.15     29.42 o 
  -1   0   7      318.31      307.73     14.79 o 
   0   0   7      385.23      377.07     18.01 o 
   1   0   7      118.24       89.03      6.66 o 
   2   0   7       23.97       22.53      2.26 o 
   3   0   7       23.82       28.15      2.80 o 
   4   0   7       13.32       17.75      2.91 o 
   5   0   7       10.88       18.96      3.53 o 
  -4   1   7        1.78        3.24      3.15 o 
  -3   1   7        5.61        3.36      1.81 o 
  -2   1   7        5.99        6.17      1.45 o 
  -1   1   7       20.26       18.99      1.57 o 
   0   1   7       35.15       30.94      1.65 o 
   1   1   7      325.95      255.46     17.57 o 
   2   1   7       19.46       16.68      1.87 o 
   3   1   7        1.46        3.90      1.67 o 
   4   1   7       11.86       13.85      2.50 o 
   5   1   7        0.58        1.12      2.91 o 
  -4   2   7        1.54       -3.45      3.45 o 
  -3   2   7       17.33       14.59      2.09 o 
  -2   2   7       25.57       26.26      2.07 o 
  -1   2   7      133.33      127.96      6.45 o 
   0   2   7      136.84      127.43      5.05 o 
   1   2   7        1.24        2.45      1.22 o 
   2   2   7       21.06       20.65      2.11 o 
   3   2   7        1.05       -0.15      1.55 o 
   4   2   7        0.38        0.62      1.99 o 
   5   2   7        2.86       -0.02      2.74 o 
  -4   3   7        5.55        1.43      3.60 o 
  -3   3   7       14.50       13.87      3.22 o 
  -2   3   7       16.38       12.11      1.69 o 
  -1   3   7       14.27       15.22      1.13 o 
   0   3   7      189.34      187.18      7.32 o 
   1   3   7       23.19       22.13      1.51 o 
   2   3   7       70.82       65.36      3.58 o 
   3   3   7       73.15       63.29      3.53 o 
   4   3   7        3.00        4.56      1.45 o 
   5   3   7        0.60        3.77      2.71 o 
  -4   4   7        0.16       -2.02      3.69 o 
  -3   4   7        0.47        1.73      3.00 o 
  -2   4   7      263.32      266.43     13.02 o 
  -1   4   7      102.38      109.35      6.21 o 
   0   4   7       28.87       28.98      1.60 o 
   1   4   7       43.60       41.09      3.44 o 
   2   4   7        5.76        9.72      4.39 o 
   3   4   7       33.41       29.48      2.36 o 
   4   4   7       11.89        9.10      2.38 o 
   5   4   7        1.32       -0.60      2.64 o 
  -4   5   7       12.21       11.51      4.05 o 
  -3   5   7       45.03       44.82      4.75 o 
  -2   5   7        2.81        2.76      2.12 o 
  -1   5   7      290.27      314.33     12.22 o 
   0   5   7      470.30      500.80     19.24 o 
   1   5   7       64.65       72.80      4.17 o 
   2   5   7      155.97      144.12      9.90 o 
   3   5   7       24.83       20.71      2.46 o 
   4   5   7        4.23        5.82      2.31 o 
  -3   6   7       86.92       87.99      7.69 o 
  -2   6   7      207.18      219.49     15.42 o 
  -1   6   7      210.25      247.63      9.75 o 
   0   6   7      139.48      148.23      5.95 o 
   1   6   7      340.83      357.15     13.81 o 
   2   6   7      158.11      146.37     20.01 o 
   3   6   7       41.63       44.20      4.16 o 
   4   6   7        6.92        6.83      2.46 o 
  -3   7   7       93.23       91.95      8.18 o 
  -2   7   7      161.83      172.17     12.49 o 
  -1   7   7      141.77      145.06     10.55 o 
   0   7   7      501.21      481.02     19.90 o 
   1   7   7      132.01      125.57      6.30 o 
   2   7   7      136.43      132.77      6.70 o 
   3   7   7       63.27       65.30      5.36 o 
   4   7   7        8.25        4.84      2.61 o 
  -3   8   7       64.04       73.39      7.37 o 
  -2   8   7      140.87      153.26     11.47 o 
  -1   8   7      142.69      151.69     11.18 o 
   0   8   7      180.94      182.29      8.98 o 
   1   8   7      213.22      229.97     11.08 o 
   2   8   7       47.54       47.65      3.12 o 
   3   8   7       76.23       76.96      6.19 o 
   4   8   7        7.75        4.93      2.77 o 
  -2   9   7      298.13      275.35     19.33 o 
  -1   9   7      334.01      328.84     22.63 o 
   0   9   7       95.09       96.18      5.31 o 
   1   9   7      187.38      186.65      9.20 o 
   2   9   7      129.67      137.06      9.19 o 
   3   9   7       14.14       16.37      3.01 o 
  -2  10   7      127.74      113.32      9.55 o 
  -1  10   7      269.67      258.55     18.22 o 
   0  10   7      292.25      265.23     12.83 o 
   1  10   7       99.67       95.83      5.41 o 
   2  10   7       28.27       30.39      2.65 o 
   3  10   7       36.98       36.56      4.07 o 
  -1  11   7      134.49      133.17     10.61 o 
   0  11   7      114.72       96.90      8.20 o 
   1  11   7       65.48       68.22      4.46 o 
   2  11   7       71.12       65.17      6.61 o 
  -1  -8   8        6.98        5.46      2.92 o 
   0  -8   8       24.85       26.64      3.22 o 
   1  -8   8       17.84       19.65      4.16 o 
  -2  -7   8        3.36        4.34      2.97 o 
  -1  -7   8       42.07       49.74      5.08 o 
   0  -7   8        2.87        6.53      2.17 o 
   1  -7   8       38.64       43.61      4.67 o 
   2  -7   8       31.92       36.56      4.43 o 
  -2  -6   8       14.21       15.84      3.00 o 
  -1  -6   8       12.58       18.10      2.02 o 
   0  -6   8       21.73       26.90      2.22 o 
   1  -6   8        8.25        8.06      2.67 o 
   2  -6   8       38.31       48.16      4.72 o 
   3  -6   8        0.93        0.50      3.78 o 
  -3  -5   8        1.45        5.80      2.86 o 
  -2  -5   8        2.81        1.60      1.72 o 
  -1  -5   8        5.71       10.49      1.69 o 
   0  -5   8       48.58       60.23      4.26 o 
   1  -5   8        0.42        1.36      2.29 o 
   2  -5   8        0.40       -2.37      2.37 o 
   3  -5   8       36.33       50.51      5.09 o 
  -3  -4   8        2.59        4.50      2.22 o 
  -2  -4   8       44.74       41.13      3.63 o 
  -1  -4   8        0.12       -1.12      1.36 o 
   0  -4   8       11.17       14.40      1.59 o 
   1  -4   8       29.44       29.82      3.12 o 
   2  -4   8        5.66        6.81      2.43 o 
   3  -4   8        1.14       -2.65      2.65 o 
   4  -4   8        9.82        8.83      3.92 o 
  -3  -3   8        0.07       -0.62      1.89 o 
  -2  -3   8       19.25       14.53      2.29 o 
  -1  -3   8       91.87      100.95      7.80 o 
   0  -3   8        1.96        4.12      1.71 o 
   1  -3   8        3.62        2.71      2.12 o 
   2  -3   8        0.97       -1.72      1.93 o 
   3  -3   8        4.15        9.09      2.70 o 
   4  -3   8        0.02       -2.94      3.18 o 
  -4  -2   8        2.15        3.25      3.59 o 
  -3  -2   8       11.93        6.15      2.60 o 
  -2  -2   8       15.51       19.57      1.90 o 
  -1  -2   8       71.98       62.57      3.64 o 
   0  -2   8        0.43        1.85      1.06 o 
   1  -2   8       44.04       52.92      4.73 o 
   2  -2   8        0.73        0.65      1.78 o 
   3  -2   8       26.62       25.23      3.06 o 
   4  -2   8        1.28        1.08      3.00 o 
  -4  -1   8        6.57        6.38      2.46 o 
  -3  -1   8        0.59       -4.06      4.45 o 
  -2  -1   8      180.22      182.87      9.12 o 
  -1  -1   8       26.98       24.47      3.97 o 
   0  -1   8      117.10      123.49      6.19 o 
   1  -1   8      193.79      162.72     11.59 o 
   2  -1   8        0.37       -1.45      1.58 o 
   3  -1   8        0.53        0.35      1.97 o 
   4  -1   8       12.76       10.91      2.89 o 
  -4   0   8        0.14       -0.32      3.41 o 
  -3   0   8       24.45       27.36      2.47 o 
  -2   0   8        1.28        1.89      1.39 o 
  -1   0   8      120.00      109.72     14.40 o 
   0   0   8       97.18       95.93      6.75 o 
   1   0   8      191.68      147.56     10.58 o 
   2   0   8      118.35      102.83      7.50 o 
   3   0   8       35.78       35.07      3.29 o 
   4   0   8        4.18        3.69      2.50 o 
  -4   1   8       13.68        7.26      3.62 o 
  -3   1   8       30.83       34.29      4.63 o 
  -2   1   8       33.80       37.24      2.59 o 
  -1   1   8       80.29       86.69      9.37 o 
   0   1   8      249.25      263.93     10.27 o 
   1   1   8       17.72       18.61      2.35 o 
   2   1   8       71.98       65.67      5.14 o 
   3   1   8       33.05       29.49      2.91 o 
   4   1   8       12.83       15.19      2.62 o 
   5   1   8        1.38        5.56      2.92 o 
  -4   2   8       16.56       14.03      4.04 o 
  -3   2   8       27.92       27.59      3.36 o 
  -2   2   8      282.85      300.13     14.61 o 
  -1   2   8      257.81      273.44     22.11 o 
   0   2   8      259.06      220.58      8.61 o 
   1   2   8      665.64      621.91     29.19 o 
   2   2   8      358.44      314.94     21.53 o 
   3   2   8       11.10       13.53      2.06 o 
   4   2   8       21.27       24.37      2.95 o 
   5   2   8        4.98        4.11      2.86 o 
  -4   3   8       68.09       74.73      7.59 o 
  -3   3   8      236.74      233.77     11.72 o 
  -2   3   8       72.90       79.77      4.69 o 
  -1   3   8      269.80      258.49     10.09 o 
   0   3   8      419.96      383.82     14.81 o 
   1   3   8      313.35      289.45     21.18 o 
   2   3   8      131.19      110.56      5.66 o 
   3   3   8      572.24      508.21     23.95 o 
   4   3   8       16.53       16.34      1.84 o 
   5   3   8        9.60        9.00      3.06 o 
  -4   4   8       28.55       25.60      4.70 o 
  -3   4   8       84.80       84.87      7.58 o 
  -2   4   8      667.16      617.24     29.53 o 
  -1   4   8      405.71      411.77     15.91 o 
   0   4   8      247.25      230.56      9.02 o 
   1   4   8      197.43      182.51      9.88 o 
   2   4   8      231.28      213.62     27.86 o 
   3   4   8        1.85       -1.29      1.29 o 
   4   4   8       84.14       73.55      6.00 o 
  -3   5   8       82.27       75.36      7.04 o 
  -2   5   8       87.51       90.87      5.24 o 
  -1   5   8      524.81      525.61     20.20 o 
   0   5   8      571.30      584.99     22.50 o 
   1   5   8      359.04      329.95     14.04 o 
   2   5   8      119.44      113.93      6.52 o 
   3   5   8       87.00       85.40      6.40 o 
   4   5   8        9.22        7.07      2.50 o 
  -3   6   8      142.72      127.07     10.08 o 
  -2   6   8      285.37      287.86     14.13 o 
  -1   6   8      289.46      289.86     11.39 o 
   0   6   8      257.68      255.38      9.99 o 
   1   6   8      290.52      294.90     12.91 o 
   2   6   8      117.66      116.43      8.24 o 
   3   6   8       60.04       60.35      5.11 o 
   4   6   8       21.92       31.33      3.53 o 
  -3   7   8      139.62      125.86     10.41 o 
  -2   7   8      191.13      205.29     14.75 o 
  -1   7   8      486.51      469.53     22.56 o 
   0   7   8      505.17      518.79     19.99 o 
   1   7   8      194.40      193.46      7.67 o 
   2   7   8      175.14      194.11     13.20 o 
   3   7   8       17.08       16.38      2.67 o 
   4   7   8        3.96        1.60      2.67 o 
  -2   8   8       98.04       97.09      8.47 o 
  -1   8   8       23.12       24.44      3.71 o 
   0   8   8      291.30      277.79     14.30 o 
   1   8   8      162.94      163.53      8.11 o 
   2   8   8       89.05       87.46      6.69 o 
   3   8   8       54.66       56.93      5.23 o 
   4   8   8        7.80        2.12      2.91 o 
  -2   9   8       82.29       75.09      7.43 o 
  -1   9   8      117.63      112.16      9.03 o 
   0   9   8        3.49        6.64      1.99 o 
   1   9   8       84.32       81.94      8.35 o 
   2   9   8       14.31       16.50      2.86 o 
   3   9   8       13.90       18.11      3.16 o 
  -1  10   8       62.65       52.95      5.46 o 
   0  10   8      114.28      110.74      6.14 o 
   1  10   8       13.80       12.17      2.16 o 
   2  10   8        7.53       11.74      2.92 o 
   0  11   8        4.50        1.63      3.71 o 
   1  11   8        3.05        5.42      2.38 o 
  -1  -7   9        0.69        2.05      2.74 o 
   0  -7   9        5.87        3.09      3.29 o 
   1  -7   9        5.46       -1.73      3.92 o 
   2  -7   9        1.16       -3.48      3.48 o 
  -2  -6   9        2.45        0.48      2.67 o 
  -1  -6   9        7.16        4.67      2.04 o 
   0  -6   9        1.66       -0.18      2.95 o 
   1  -6   9        0.35        9.64      3.51 o 
   2  -6   9        0.50       -1.18      3.06 o 
  -2  -5   9       24.47       18.83      2.24 o 
  -1  -5   9       40.48       33.25      4.05 o 
   0  -5   9        1.77       -0.41      1.57 o 
   1  -5   9       60.96       49.37      4.93 o 
   2  -5   9        2.91        2.23      2.77 o 
   3  -5   9        3.91       11.72      3.68 o 
  -3  -4   9        0.86        2.28      3.64 o 
  -2  -4   9        0.73       -1.70      1.70 o 
  -1  -4   9       11.22       14.61      2.35 o 
   0  -4   9      281.27      252.99     12.38 o 
   1  -4   9        5.15        3.27      2.71 o 
   2  -4   9      127.15      117.32      8.88 o 
   3  -4   9       47.02       37.66      4.45 o 
  -3  -3   9       41.72       49.88      6.09 o 
  -2  -3   9       41.50       36.06      9.09 o 
  -1  -3   9       15.71       20.22      1.89 o 
   0  -3   9        4.55        7.05      1.48 o 
   1  -3   9      106.09       87.21      7.17 o 
   2  -3   9       51.85       45.55      4.55 o 
   3  -3   9       28.30       26.84      3.63 o 
   4  -3   9       19.70       21.55      3.99 o 
  -3  -2   9       17.47       15.33      2.32 o 
  -2  -2   9       38.20       45.99      4.82 o 
  -1  -2   9      146.22      146.98      7.43 o 
   0  -2   9       97.66       98.02      6.51 o 
   1  -2   9      145.13      112.04      8.56 o 
   2  -2   9       10.91       11.21      2.26 o 
   3  -2   9       76.67       79.75      6.54 o 
   4  -2   9        5.56        7.28      3.25 o 
  -3  -1   9        4.08        8.77      2.75 o 
  -2  -1   9      171.37      163.94     12.70 o 
  -1  -1   9       10.80        9.28      2.37 o 
   0  -1   9      264.57      271.88     13.15 o 
   1  -1   9       86.18       78.81      6.49 o 
   2  -1   9      181.87      161.77     11.47 o 
   3  -1   9       31.17       35.46      3.62 o 
   4  -1   9       48.18       56.68      5.64 o 
  -3   0   9       93.83      103.70      5.96 o 
  -2   0   9      156.79      165.97      8.40 o 
  -1   0   9      550.38      513.08     31.40 o 
   0   0   9       55.82       59.06      3.39 o 
   1   0   9      306.21      255.03     17.77 o 
   2   0   9       89.35       82.70      6.42 o 
   3   0   9       52.38       51.03      4.69 o 
   4   0   9       24.93       28.00      3.51 o 
  -3   1   9       43.26       55.63      3.95 o 
  -2   1   9       23.21       27.61      2.42 o 
  -1   1   9      412.52      399.34     39.61 o 
   0   1   9      508.70      520.24     20.03 o 
   1   1   9      194.80      211.77     14.87 o 
   2   1   9      167.94      157.37     11.17 o 
   3   1   9       50.28       56.72      4.85 o 
   4   1   9       15.12       24.37      3.15 o 
  -3   2   9       26.79       25.67      3.16 o 
  -2   2   9      102.34      116.18      6.32 o 
  -1   2   9       33.02       34.13      2.38 o 
   0   2   9      214.42      194.32      7.67 o 
   1   2   9      177.79      184.10      8.91 o 
   2   2   9      172.78      150.86     10.88 o 
   3   2   9       15.37       18.88      2.46 o 
   4   2   9        8.33       12.90      2.65 o 
  -3   3   9       78.90       83.81      5.30 o 
  -2   3   9      120.58      131.25      7.02 o 
  -1   3   9       83.24       86.46      4.80 o 
   0   3   9      424.76      358.24     13.88 o 
   1   3   9       86.44       88.18      4.65 o 
   2   3   9       73.22       77.89      4.35 o 
   3   3   9      126.81      120.23      6.13 o 
   4   3   9        1.74        4.84      1.69 o 
  -3   4   9       29.93       32.62      3.07 o 
  -2   4   9       95.94       99.31     12.74 o 
  -1   4   9      244.36      244.91     12.01 o 
   0   4   9        9.80        7.11      1.07 o 
   1   4   9      377.85      335.98     32.01 o 
   2   4   9       59.74       58.08      3.68 o 
   3   4   9       42.90       42.59      2.74 o 
   4   4   9       26.06       21.96      3.16 o 
  -3   5   9       28.11       19.33      4.20 o 
  -2   5   9       80.33       78.13      4.88 o 
  -1   5   9       19.88       19.70      1.59 o 
   0   5   9       73.83       66.45      3.38 o 
   1   5   9       29.07       26.98      1.93 o 
   2   5   9       23.18       26.92      4.60 o 
   3   5   9        8.23        7.07      2.26 o 
   4   5   9       13.51       12.30      2.88 o 
  -3   6   9        8.51        6.01      4.16 o 
  -2   6   9        7.08        6.45      2.20 o 
  -1   6   9       68.47       58.52      3.16 o 
   0   6   9       14.99       16.53      2.34 o 
   1   6   9        5.91        8.10      1.38 o 
   2   6   9       20.05       23.72      2.82 o 
   3   6   9        0.12       -2.17      2.28 o 
   4   6   9        0.45       -2.58      2.58 o 
  -2   7   9        0.89       -3.57      3.57 o 
  -1   7   9       24.11       26.37      1.99 o 
   0   7   9        3.20        3.52      1.42 o 
   1   7   9       17.59       16.58      1.68 o 
   2   7   9        2.85        4.84      2.28 o 
   3   7   9        0.84        1.57      2.31 o 
   4   7   9        0.24        0.18      2.91 o 
  -2   8   9        0.22        0.99      3.93 o 
  -1   8   9        9.97       10.73      2.69 o 
   0   8   9       39.98       41.64      2.41 o 
   1   8   9        1.33        5.18      2.32 o 
   2   8   9        2.96        2.26      2.34 o 
   3   8   9        0.04       -0.05      2.65 o 
  -2   9   9        5.36        6.25      4.31 o 
  -1   9   9       14.91       12.40      3.74 o 
   0   9   9       36.04       39.99      3.56 o 
   1   9   9        0.64        1.19      1.90 o 
   2   9   9        7.62        4.87      2.70 o 
   3   9   9        0.31       -1.81      2.86 o 
  -1  10   9       36.00       27.46      4.61 o 
   0  10   9       36.18       38.18      5.40 o 
   1  10   9       11.00       12.94      2.31 o 
   2  10   9       11.58       11.35      3.10 o 
  -1  -6  10        0.85        1.37      2.14 o 
   0  -6  10       37.39       33.88      4.20 o 
   1  -6  10        4.29       15.84      4.28 o 
   2  -6  10       16.40       10.82      3.68 o 
  -2  -5  10       14.50       13.94      2.92 o 
  -1  -5  10       27.04       26.92      2.47 o 
   0  -5  10        2.97        4.72      2.77 o 
   1  -5  10       58.76       58.54      5.82 o 
   2  -5  10        1.01        4.20      3.10 o 
  -2  -4  10        1.32        2.76      1.99 o 
  -1  -4  10       52.29       56.17      8.39 o 
   0  -4  10       63.08       71.41      6.25 o 
   1  -4  10       44.47       39.98      4.58 o 
   2  -4  10       55.39       66.53      6.13 o 
   3  -4  10        1.01        2.15      3.33 o 
  -2  -3  10       17.65       15.49      2.70 o 
  -1  -3  10       53.75       57.06      3.72 o 
   0  -3  10       11.04       16.86      2.94 o 
   1  -3  10       51.81       45.49      4.54 o 
   2  -3  10       91.24       97.95      7.76 o 
   3  -3  10       19.15       23.73      3.71 o 
  -3  -2  10       24.49       30.66      2.98 o 
  -2  -2  10       30.91       37.65     11.66 o 
  -1  -2  10        6.45       12.39      1.72 o 
   0  -2  10      173.40      181.89     12.99 o 
   1  -2  10       30.05       38.64      4.01 o 
   2  -2  10       11.20       14.93      2.70 o 
   3  -2  10       28.28       36.74      3.98 o 
   4  -2  10        1.46        0.03      3.38 o 
  -3  -1  10        2.73        4.00      4.20 o 
  -2  -1  10        0.42        1.39      2.56 o 
  -1  -1  10       35.76       40.51      2.86 o 
   0  -1  10       12.40       18.52      2.91 o 
   1  -1  10       20.29       29.88      3.35 o 
   2  -1  10       81.90       78.93      6.36 o 
   3  -1  10       19.87       22.05      3.10 o 
   4  -1  10        1.56       -0.36      2.92 o 
  -3   0  10        6.19       11.08      6.24 o 
  -2   0  10       81.77       97.64      7.68 o 
  -1   0  10        0.38       -1.18      1.41 o 
   0   0  10        1.57        4.64      2.35 o 
   1   0  10       19.56       21.26      2.82 o 
   2   0  10        7.97        3.48      2.20 o 
   3   0  10       15.86       20.78      2.92 o 
   4   0  10       16.02       17.00      3.22 o 
  -3   1  10        8.98       12.42      5.73 o 
  -2   1  10       16.76       21.47      2.38 o 
  -1   1  10      115.96      121.73     19.24 o 
   0   1  10       61.49       62.01      3.59 o 
   1   1  10       25.39       28.00      3.00 o 
   2   1  10        6.28        5.42      2.25 o 
   3   1  10        0.51        2.08      2.14 o 
   4   1  10        1.12        7.67      2.71 o 
  -3   2  10        0.31        2.22      2.56 o 
  -2   2  10        5.06        8.20      2.16 o 
  -1   2  10        1.40        1.16      1.67 o 
   0   2  10        0.39       -0.28      1.33 o 
   1   2  10        1.56        2.02      1.28 o 
   2   2  10       22.26       20.98      2.89 o 
   3   2  10        0.26        0.99      2.11 o 
   4   2  10        0.00       -2.50      2.50 o 
  -3   3  10        0.01        2.01      2.69 o 
  -2   3  10        0.02        0.21      2.09 o 
  -1   3  10       17.82       17.50      2.67 o 
   0   3  10        1.96        3.22      1.29 o 
   1   3  10       13.96       16.71      2.92 o 
   2   3  10       16.55       14.47      1.72 o 
   3   3  10       17.52       15.87      1.94 o 
   4   3  10        0.45       -1.04      1.79 o 
  -3   4  10       17.68       23.45      3.07 o 
  -2   4  10       41.60       38.96      3.08 o 
  -1   4  10        0.30       -1.81      2.49 o 
   0   4  10        6.22        5.25      1.37 o 
   1   4  10        0.51        0.30      2.15 o 
   2   4  10        4.67        2.65      1.43 o 
   3   4  10        3.20        1.21      1.71 o 
   4   4  10       30.20       28.23      3.65 o 
  -3   5  10        1.98        1.19      4.32 o 
  -2   5  10        1.79        3.34      2.30 o 
  -1   5  10      219.96      230.62     11.44 o 
   0   5  10       37.82       35.60      2.66 o 
   1   5  10       26.88       24.08      1.94 o 
   2   5  10        6.55       10.71      2.45 o 
   3   5  10        5.99        8.66      2.43 o 
   4   5  10        8.30        4.70      2.89 o 
  -2   6  10       41.85       52.63      3.76 o 
  -1   6  10        1.33        3.04      2.01 o 
   0   6  10      161.09      152.06      8.83 o 
   1   6  10       92.67       86.92      8.57 o 
   2   6  10       34.83       33.39      3.42 o 
   3   6  10       12.12       17.78      2.91 o 
   4   6  10        6.04        6.51      2.88 o 
  -2   7  10       74.01       67.05      4.58 o 
  -1   7  10      135.55      143.91     13.22 o 
   0   7  10       79.46       84.29      8.04 o 
   1   7  10       44.84       48.76      3.24 o 
   2   7  10       74.10       70.77      5.89 o 
   3   7  10       17.54       16.44      3.00 o 
  -2   8  10       63.71       54.25      6.12 o 
  -1   8  10       87.15       82.86      9.40 o 
   0   8  10       76.35       73.15      3.69 o 
   1   8  10      157.63      175.50     12.22 o 
   2   8  10       19.89       21.29      3.18 o 
   3   8  10       34.24       35.88      4.08 o 
  -1   9  10       57.74       49.91      5.41 o 
   0   9  10       25.29       27.52      2.74 o 
   1   9  10       40.30       36.48      3.98 o 
   2   9  10       40.99       51.97      4.87 o 
   0  10  10      115.54      107.91     11.36 o 
   1  10  10        5.25        8.79      3.16 o 
  -1  -5  11       17.85       36.14      4.64 o 
   0  -5  11        0.08       -3.13      3.13 o 
   1  -5  11        5.99        8.33      4.05 o 
   2  -5  11        2.62       10.08      4.01 o 
  -1  -4  11        3.00        7.02      3.25 o 
   0  -4  11        1.26        6.34      3.06 o 
   1  -4  11        0.27        3.89      3.47 o 
   2  -4  11        0.95        3.48      3.44 o 
  -2  -3  11        1.17        0.50      2.11 o 
  -1  -3  11       11.26       17.99      3.53 o 
   0  -3  11        2.41        5.50      3.03 o 
   1  -3  11        6.94        2.02      3.01 o 
   2  -3  11        2.74        6.00      3.16 o 
   3  -3  11        0.40       -2.02      3.09 o 
  -2  -2  11        7.72        4.26      2.06 o 
  -1  -2  11       10.87        6.96      2.98 o 
   0  -2  11        5.21       11.09      2.94 o 
   1  -2  11       10.11       10.73      2.97 o 
   2  -2  11        5.76        4.36      2.88 o 
   3  -2  11        0.10        0.80      2.92 o 
  -2  -1  11        1.37       -2.67      3.53 o 
  -1  -1  11        0.15       -2.80      2.80 o 
   0  -1  11       39.73       43.75      4.36 o 
   1  -1  11        1.46       -1.22      2.53 o 
   2  -1  11        0.55       -1.49      2.68 o 
   3  -1  11        1.07        1.02      2.64 o 
  -3   0  11       15.71       19.38      2.99 o 
  -2   0  11        0.44        0.32      6.08 o 
  -1   0  11      116.07      118.85      9.16 o 
   0   0  11        1.47        0.69      2.37 o 
   1   0  11       51.75       59.16      5.53 o 
   2   0  11       14.70       11.97      2.86 o 
   3   0  11        4.13        5.27      2.52 o 
   4   0  11        0.08        1.85      3.03 o 
  -3   1  11        1.51        4.86      2.91 o 
  -2   1  11       53.94       54.28      9.18 o 
  -1   1  11        1.35        0.74      2.70 o 
   0   1  11      171.38      162.51     11.69 o 
   1   1  11       13.86       15.09      1.65 o 
   2   1  11       49.88       50.47      4.66 o 
   3   1  11       12.78        9.15      2.62 o 
   4   1  11        4.38        7.66      2.86 o 
  -3   2  11        4.61        1.79      2.85 o 
  -2   2  11       23.80       25.09      3.26 o 
  -1   2  11        5.90        2.34      2.56 o 
   0   2  11       34.43       40.84      3.93 o 
   1   2  11      102.36      109.07      5.72 o 
   2   2  11        9.34       11.77      1.78 o 
   3   2  11       12.83       11.98      2.94 o 
   4   2  11        4.16        3.09      2.74 o 
  -3   3  11       15.56       12.05      3.12 o 
  -2   3  11       12.13       11.52      2.54 o 
  -1   3  11      159.82      179.87     12.90 o 
   0   3  11       18.19       24.32      3.06 o 
   1   3  11       68.61       68.80      7.47 o 
   2   3  11       65.52       73.14      4.29 o 
   3   3  11       40.05       47.28      5.44 o 
   4   3  11        0.42        3.49      2.06 o 
  -2   4  11      114.74      135.72      7.51 o 
  -1   4  11       48.58       54.75      4.58 o 
   0   4  11       85.97       89.44      7.07 o 
   1   4  11      102.14      108.21      7.59 o 
   2   4  11       54.13       53.32      3.47 o 
   3   4  11       11.58       15.06      2.10 o 
   4   4  11       55.23       64.06      6.07 o 
  -2   5  11       56.53       64.00      4.37 o 
  -1   5  11      168.27      178.03     11.60 o 
   0   5  11      158.06      140.13      7.12 o 
   1   5  11       11.43       17.06      1.86 o 
   2   5  11       60.55       70.59      6.43 o 
   3   5  11       21.62       23.54      3.25 o 
  -2   6  11       38.17       45.77      6.62 o 
  -1   6  11       54.25       53.06      8.64 o 
   0   6  11       91.67       85.10      4.83 o 
   1   6  11      103.94       97.79      5.27 o 
   2   6  11       16.78       20.10      2.89 o 
   3   6  11       12.39        9.76      2.97 o 
  -2   7  11       50.17       47.02      3.93 o 
  -1   7  11       70.99       78.54      8.41 o 
   0   7  11       62.97       62.30      6.22 o 
   1   7  11       52.62       48.66      4.40 o 
   2   7  11       19.83       15.14      2.98 o 
   3   7  11        8.70        6.74      2.95 o 
  -1   8  11       39.10       41.85      4.76 o 
   0   8  11      112.61       87.61      7.20 o 
   1   8  11       54.50       57.10      5.47 o 
   2   8  11       29.92       30.08      3.72 o 
   0   9  11        1.52        5.98      3.27 o 
   1   9  11       57.66       51.15      4.84 o 
   2   9  11       14.17       13.16      3.25 o 
   0  -4  12       23.48       24.40      4.10 o 
   1  -4  12        1.54        1.21      3.69 o 
  -1  -3  12        2.03        3.95      3.48 o 
   0  -3  12       18.49       21.37      3.78 o 
   1  -3  12       50.21       53.23      5.23 o 
   2  -3  12        1.36       -0.63      3.59 o 
  -1  -2  12       20.38       26.61      4.04 o 
   0  -2  12        4.11        9.80      3.18 o 
   1  -2  12        5.33        5.52      2.95 o 
   2  -2  12        9.24       10.46      3.45 o 
   3  -2  12       13.41       10.80      3.54 o 
  -2  -1  12       14.37       24.80      4.46 o 
  -1  -1  12       19.75       28.32      4.01 o 
   0  -1  12       18.55       18.82      3.13 o 
   1  -1  12       37.92       37.97      3.90 o 
   2  -1  12       15.43       16.32      3.33 o 
   3  -1  12        0.44        0.29      3.18 o 
  -2   0  12        6.88        2.98      3.75 o 
  -1   0  12       21.11       19.85      3.56 o 
   0   0  12        8.43       12.18      2.91 o 
   1   0  12       23.46       25.03      3.22 o 
   2   0  12       12.46       18.31      3.42 o 
   3   0  12       13.98       15.91      3.30 o 
  -2   1  12       29.30       20.25      4.08 o 
  -1   1  12       93.65      102.03      8.29 o 
   0   1  12       75.78       92.22      7.44 o 
   1   1  12        7.86        9.59      1.72 o 
   2   1  12       34.74       43.63      4.39 o 
   3   1  12        1.98        1.07      3.03 o 
  -2   2  12       11.60        6.28      3.51 o 
  -1   2  12       18.33       16.61      3.25 o 
   0   2  12      101.36      114.93      8.76 o 
   1   2  12       86.34      100.44      5.48 o 
   2   2  12       22.66       26.17      2.85 o 
   3   2  12       17.11       23.89      2.67 o 
  -2   3  12       11.24       12.15      2.87 o 
  -1   3  12        5.58        2.38      2.80 o 
   0   3  12       11.94       12.12      2.89 o 
   1   3  12       16.00       20.73      2.00 o 
   2   3  12       15.20       22.08      3.77 o 
   3   3  12       13.33       16.98      2.37 o 
  -2   4  12       24.99       27.03      3.27 o 
  -1   4  12       21.10       16.82      3.39 o 
   0   4  12       10.39       11.62      2.76 o 
   1   4  12       42.58       50.32      3.45 o 
   2   4  12        4.04        7.99      1.85 o 
   3   4  12        3.20        5.25      2.11 o 
  -2   5  12        2.91        2.66      2.94 o 
  -1   5  12       14.84        7.91      3.10 o 
   0   5  12       21.00       21.19      3.10 o 
   1   5  12        3.59        0.25      2.21 o 
   2   5  12       27.80       34.28      2.66 o 
   3   5  12        3.76        1.31      2.86 o 
  -1   6  12       22.82       20.28      3.87 o 
   0   6  12        1.05        4.52      2.74 o 
   1   6  12        2.89        2.01      1.80 o 
   2   6  12        0.74       -2.52      2.52 o 
   3   6  12        0.73        5.98      3.01 o 
  -1   7  12        0.54        1.19      3.59 o 
   0   7  12       24.78       26.52      3.66 o 
   1   7  12        1.72        1.67      2.74 o 
   2   7  12        1.90        4.52      2.85 o 
   1   8  12        0.02       -2.94      2.94 o 
   2   8  12        0.06       -1.42      3.06 o 
   1  -3  13       14.55       15.78      3.48 o 
   0  -2  13       16.57       23.78      3.69 o 
   1  -2  13        1.12       -2.17      2.94 o 
   2  -2  13        7.42       10.90      3.84 o 
  -1  -1  13        2.24       -3.39      3.39 o 
   0  -1  13        0.35       -1.37      2.97 o 
   1  -1  13       14.87       18.08      3.29 o 
   2  -1  13        8.08        8.41      3.47 o 
  -1   0  13        0.59        1.15      3.39 o 
   0   0  13        6.06       11.80      3.29 o 
   1   0  13        0.07        1.81      2.67 o 
   2   0  13        0.10        2.67      3.03 o 
  -1   1  13       13.37       17.66      3.65 o 
   0   1  13        6.40        4.55      2.89 o 
   1   1  13        0.49        0.03      2.76 o 
   2   1  13        0.05        3.43      1.86 o 
   3   1  13        1.94        8.24      3.44 o 
  -1   2  13        0.69        1.60      3.13 o 
   0   2  13       32.56       34.33      4.07 o 
   1   2  13        0.51       -0.51      2.65 o 
   2   2  13        1.92        3.54      1.83 o 
   3   2  13        0.29        0.42      2.22 o 
  -1   3  13        0.73       -2.98      2.98 o 
   0   3  13        0.07       -2.71      2.71 o 
   1   3  13        2.39        3.78      2.71 o 
   2   3  13        2.11        1.81      1.89 o 
   3   3  13        1.37        4.37      2.21 o 
  -1   4  13        0.25        0.48      3.27 o 
   0   4  13       25.03       23.34      3.53 o 
   1   4  13        0.36       -1.75      2.73 o 
   2   4  13        2.00        3.43      2.18 o 
  -1   5  13       32.20       27.91      4.14 o 
   0   5  13        0.16       -2.47      2.82 o 
   1   5  13        9.19       10.29      2.08 o 
   2   5  13        0.59       -1.93      1.93 o 
   0   6  13       50.61       52.73      5.15 o 
   1   6  13       12.92       16.06      2.96 o 
   2   6  13        1.36        3.62      2.98 o 
   0   7  13        1.58       -2.32      3.21 o 
   1   7  13       21.41       22.15      3.66 o 
   0   0  14        0.11       -1.94      3.18 o 
   1   0  14        8.13        5.24      3.32 o 
   0   1  14       21.43       20.98      3.75 o 
   1   1  14        0.26        7.43      3.15 o 
   0   2  14        7.34        8.76      3.24 o 
   1   2  14       34.05       33.59      4.01 o 
   2   2  14        1.55        1.54      2.09 o 
   0   3  14        0.42        3.50      3.13 o 
   1   3  14        9.23       16.38      3.39 o 
   2   3  14       15.69       17.31      2.44 o 
   0   4  14       13.81       22.20      3.68 o 
   1   4  14        2.00        2.37      2.98 o 
   1   5  14        6.56        4.99      3.25 o 
                                                 
